# Supplementary material for: Solid phase extraction and metabolic profiling of exudates from living copepods
Source: PeerJ. 2016 Jan 12;4:e1529. doi: 10.7717/peerj.1529 (PMC4715450; doi:10.7717/peerj.1529)
Supplement: Supplemental Information 1 — Alligned peak list from mass spec data. Peak ID in column A, Compound specific mass@retentiontime in column B, and intensities of each compound for each sample in the following columns. below threshold entries denoted as “1”. [file peerj-04-1529-s001.xlsx]

## Sheet: Sheet1
Compound ID	Compound	blank2	blank3	blank4	blank5	female1	female2	female3	female4	male1	male2	male3	male4	male5	CompositeSpectrum	Mass	Retention Time
1001	157,1097@1,5876923	408759	330373	268966	279454	315470	382697	328655	267121	338440	381885	374167	257155	280295	(158,11693, 16815,785)(140,10626, 3459,8655)(141,10397, 307,48462)(159,12035, 1663,7501)(174,1468, 1273,8699)	157.11	1.58769
1002	127,0996@1,5883636	1	225382	366785	250780	399282	451616	435117	201675	320549	1	484189	244041	201751	(128,10658, 24116,676)(129,1085, 2204,2727)(145,13213, 155,54547)	127.1	1.58836
1003	171,1257@1,5895386	563180	353116	477730	300965	440600	536318	513169	337447	438058	691189	698989	353320	398376	(172,13284, 57708,57)(154,12206, 2629,0884)(173,13606, 6134,3364)(174,14577, 1325,3741)	171.126	1.58954
1004	110,0728@1,5895455	1	240461	371415	258685	283752	464266	453418	1	335000	628924	473477	269297	216589	(111,0801, 1309,2863)(112,07585, 145,44908)(128,10663, 28133,312)(129,1087, 2523,5483)(130,11005, 366,34)	110.073	1.58955
1005	136,038@1,5915556	1	1	1	1	966028	389122	1541481	909647	2274242	1189395	2652831	2039496	2306272	(273,08432, 1242,6033)(274,08853, 226,48749)(311,0382, 118,546)(295,06586, 7810,8047)(296,06876, 1026,4288)(137,04535, 209157,22)(138,04889, 12742,469)(139,04996, 1759,8066)(174,99861, 2240,31)(159,02722, 21614,184)(160,03015, 1490,5732)	136.038	1.59156
1006	141,1149@1,6739998	204785	64094	221833	118425	328327	1	1	69480	243265	425059	292004	117275	81731	(142,122, 9141,829)(143,12369, 867,21716)(144,13033, 57,601)	141.115	1.674
1007	152,0328@1,7003751	1	1	1	1	228161	76208	138671	83311	543176	1	445547	330799	278360	(153,04013, 18778,02)(154,04381, 1430,115)(175,02141, 295,5525)	152.033	1.70038
1008	115,0994@1,7267692	725100	328188	615655	477322	556341	674597	578661	327013	447027	896955	919346	360837	311389	(116,10666, 15820,744)(117,10979, 1114,4415)	115.099	1.72677
1009	166,0713@1,7373638	22017	17862	346108	226950	109740	18632	17719	525499	84212	1	1	502168	477225	(167,07913, 12369,747)(168,08067, 1003,7318)(169,08295, 88,36555)	166.071	1.73736
1010	201,1726@2,1114614	372577	157531	172490	134061	130876	235311	112691	52916	245740	86152	157219	203547	167426	(202,17975, 7442,57)(203,18294, 926,6308)	201.173	2.11146
1011	117,1149@2,350231	309892	334629	276026	253308	266590	338552	329061	250731	298143	349651	394366	294230	274430	(118,12218, 9836,512)(119,125534, 761,4653)	117.115	2.35023
1012	193,1099@2,4206922	1795321	1901205	1646900	1769314	1437185	1741871	1747215	1665371	1724854	1612011	1663081	1756899	1659407	(194,11717, 57181,1)(195,12038, 6934,18)(196,1313, 1747,72)(216,09863, 459,8823)	193.11	2.42069
1013	197,1412@2,518846	485117	344150	426766	287505	421425	439263	414591	327803	431652	583727	588201	362831	344063	(198,14844, 12786,471)(199,15154, 1747,8807)	197.141	2.51885
1014	187,1205@2,8785384	589624	453916	576768	498345	360166	558855	532567	596692	425705	534147	610110	652971	562077	(188,12775, 18514,674)(189,13078, 2021,6509)(190,13638, 251,78076)	187.12	2.87854
1015	155,1305@3,1198182	139260	1	127339	85912	200509	189385	131674	1	162026	254879	180230	47132	39606	(156,13768, 12066,376)(157,1409, 1211,8964)	155.131	3.11982
1016	179,0942@3,304385	619341	665136	519021	531901	536809	675877	680329	532097	622589	560462	635235	499483	551274	(180,1014, 20998,99)(181,1044, 2464,1274)(182,10489, 26,495998)	179.094	3.30438
1017	150,0887@4,4992304	449357	398904	494807	416386	1064114	436825	490820	490216	1371455	278215	327464	504249	502309	(189,05168, 546,6692)(168,1225, 562,3631)(173,07791, 20503,74)(174,0813, 1499,1086)(175,08318, 253,10922)	150.089	4.49923
1018	161,141@4,508846	321445	229371	418255	390583	387567	441902	420572	253551	306868	451626	358003	265076	266356	(162,14825, 13640,76)(163,1517, 1292,7307)	161.141	4.50885
1019	129,115@4,5179996	243289	153550	302160	289295	358554	354313	347904	211390	1	400932	298886	209977	210980	(130,12221, 8011,9517)(131,12535, 643,3266)(152,10635, 3719,1833)(153,10707, 395,8717)	129.115	4.518
1020	159,0682@4,66275	434693	402898	343084	436648	356520	355988	451162	384364	406137	1	359942	408042	487256	(160,07535, 11572,726)(161,07854, 1450,9169)	159.068	4.66275
1021	146,0453@4,7595387	1288265	1284471	547706	1105832	633955	738277	1183576	1367625	1051123	686568	1004059	1038685	679110	(147,05249, 27618,389)(148,05562, 2047,3468)(149,05913, 324,76306)	146.045	4.75954
1022	124,0634@4,7646923	2564749	1379990	894037	1344967	1150175	1340434	1195036	2243270	1275696	1169617	1796694	1189354	803216	(271,11987, 371,3125)(125,07084, 14809,131)(126,07377, 1086,9177)(163,02672, 460,6031)(142,09666, 6336,6333)(143,09706, 369,11)(144,10129, 1356,094)(147,0525, 30413,629)(148,05571, 2250,969)(149,05916, 368,38385)	124.063	4.76469
1023	151,0993@4,8345385	576854	392626	650294	540250	668471	704304	637038	459328	524390	890823	622302	443775	451574	(152,10649, 22458,855)(134,09587, 8792,283)(135,09918, 1297,8339)(153,10948, 2418,3237)	151.099	4.83454
1024	175,1204@4,8363333	1	1	1	224577	233213	1	226366	230103	1	1	1	267184	255510	(176,12758, 8761,147)(177,13106, 821,26)(178,1222, 4162,822)	175.12	4.83633
1025	284,1372@4,8644443	1	1	1	1	179080	212927	391979	457576	234211	316164	327841	516422	258274	(285,14432, 16755,883)(286,14832, 2608,0933)(287,15518, 640,6167)(302,1707, 439,4056)(307,12756, 437,4233)	284.137	4.86444
1026	121,0499@4,9022226	319031	1	1	90396	196901	166151	188584	85340	618795	1	1	80540	50153	(122,05737, 10239,811)(123,05802, 600,4222)	121.05	4.90222
1027	123,0679@4,935875	1	850798	1	785563	749581	798140	842881	1	1	796579	874301	553864	1	(124,075165, 28840,463)(125,07739, 998,08124)(146,05951, 2516,5886)	123.068	4.93588
1028	129,0573@5,0141544	1851763	804279	2611018	3224507	830270	1029374	914588	668112	853658	1096822	508349	669049	704523	(130,06462, 54303,984)(131,0681, 5672,276)(132,06651, 188,71152)	129.057	5.01415
1029	173,0475@5,0808463	229064	223779	201737	202067	209965	233494	220022	213314	227911	200194	223392	227145	216074	(174,0546, 19011,637)(175,05795, 2134,883)	173.048	5.08085
1030	197,1046@5,1324286	1	155036	173523	1	180992	182606	168651	1	1	210565	188735	1	1	(198,11198, 8601,228)(199,11214, 1319,4586)	197.105	5.13243
1031	145,1098@5,218154:1	1601547	1476600	2058066	1744481	1615697	1630517	1707664	1785419	1590548	1498230	1687698	2052898	1783176	(146,117, 72132,84)(147,12042, 5864,6978)(148,1161, 355,77386)	145.11	5.21815
1032	145,1098@5,218154:2	1621536	1495783	2065164	1759509	1627596	1636669	1715765	1805581	1628435	1502912	1701861	2034632	1812200	(146,117, 71714,93)(147,12042, 5830,1587)(148,11613, 354,4731)	145.11	5.21815
1033	177,1363@5,2194614:1	2376761	2152005	3023009	2659283	2407746	2392332	2562921	2714466	2421354	2234399	2456067	3113016	2749881	(355,27994, 11237,134)(356,2832, 2070,884)(357,28528, 316,2685)(178,14333, 98485,39)(179,14673, 9828,162)(180,14119, 2053,276)(200,12738, 4798,183)(201,12485, 1588,42)	177.136	5.21946
1034	177,1363@5,2194614:2	2278518	2186537	3085204	2688139	2449772	2447573	2610267	2599350	2321661	2280023	2499569	3144695	2644903	(355,27994, 11237,729)(356,2832, 2171,2844)(357,28528, 333,43887)(178,14333, 98514,63)(179,14673, 9834,135)(180,14119, 2052,1985)(200,12741, 4875,582)(201,12518, 1647,29)	177.136	5.21946
1035	165,0786@5,257818	163816	155572	151891	194266	154969	167177	156176	1	139154	166224	140671	1	148477	(166,08571, 12693,488)(148,07507, 866,34454)(167,0882, 1386,57)	165.079	5.25782
1036	166,1103@5,2643847	146168	227427	216578	206774	239033	242430	241717	169310	217680	194432	237773	224522	160212	(167,11742, 7065,3057)(168,1194, 757,20154)	166.11	5.26438
1037	156,0759@5,2718334	168490	111524	147986	170885	131188	127506	154861	175002	156903	1	108028	171402	183478	(157,08334, 15925,108)(158,08397, 1830,9225)(159,0825, 243,71416)	156.076	5.27183
1038	216,0972@5,3117695	2782310	3773370	2017390	2012016	3345343	3420111	2648710	2439541	4871779	1663957	3893490	2807987	2204597	(217,10442, 159888,34)(218,1079, 14786,074)(219,10985, 2311,4968)(220,10901, 191,37335)	216.097	5.31177
1039	194,1152@5,312385	4112194	5459363	2881064	2870883	4598858	4596243	3550120	3289381	6869587	2331850	5372050	3917248	3073093	(195,1224, 59527,29)(196,1286, 6835,406)(197,129, 1556,3091)(233,0786, 2605,0444)(234,0784, 323,7508)(235,07623, 277,31)(212,14893, 3186,8943)(213,15723, 782,11774)(217,10442, 159888,34)(218,1079, 14786,074)(219,10985, 2311,4968)(220,10901, 191,37335)	194.115	5.31238
1040	205,1313@5,3465004	229896	298589	373028	731911	439014	428283	250654	353100	581059	182177	1	610879	485807	(433,25125, 758,4937)(434,2539, 153,26729)(206,13835, 18967,016)(188,1276, 4228,92)(207,14275, 2146,3118)(208,1333, 4259,7656)(244,09477, 595,43274)(228,12054, 12118,5625)(229,12193, 1749,1642)	205.131	5.3465
1041	177,115@5,365	371454	312527	396716	421162	344848	304137	339938	226986	272182	488883	476079	258582	405223	(355,23343, 95,406654)(178,12222, 12378,686)(179,12473, 1624,4767)	177.115	5.365
1042	257,1736@5,3906665	1	1	413113	202283	68123	1	26295	570514	111782	1	37620	400199	308891	(258,17905, 3058,9573)(295,99344, 636,6029)(280,16312, 8486,325)(281,16397, 1215,4177)(282,1682, 517,20166)	257.174	5.39067
1043	99,0682@5,3976154	196930	157700	145804	172283	133321	175915	210186	151129	149924	222512	264159	138758	184080	(100,07547, 9718,502)(101,07857, 591,8531)	99.0682	5.39762
1044	151,0628@5,4502306	57610	43834	118715	123555	53595	73456	51534	28754	43797	79959	39283	25994	43100	(152,07, 5965,2)(153,07106, 492,86)(174,05469, 728,9423)	151.063	5.45023
1045	259,1783@5,4834614	811615	903538	858319	802288	827514	1016768	1025481	713780	832131	946858	1002275	809108	781897	(260,18536, 34112,34)(261,18857, 5142,9473)(262,19537, 975,1108)	259.178	5.48346
1046	156,076@5,4933085	578028	464783	516432	541534	486776	581636	637072	574304	666195	154214	497327	559238	579116	(157,08337, 37768,984)(158,08246, 8048,7065)(159,08395, 641,79846)	156.076	5.49331
1047	165,0782@5,5134997	1	150443	187081	214498	115016	183664	156829	1	1	213783	159583	1	1	(166,08551, 10110,948)(148,07541, 1320,0287)(167,08694, 1181,1162)	165.078	5.5135
1048	228,1482@5,554769	361484	364052	325272	270612	262262	390685	333583	364149	354050	368045	431696	346620	323795	(229,15538, 24492,914)(230,15363, 3362,8945)(231,15672, 284,37833)(251,1372, 2246,2988)(252,13301, 771,7183)	228.148	5.55477
1049	141,1149@5,580462	323597	199136	603303	421068	382022	357188	333648	463400	321437	397327	437248	533178	404947	(142,12202, 28873,363)(143,12515, 2662,3428)(144,13297, 416,80768)	141.115	5.58046
1050	157,1095@5,5843854	200559	135088	239145	157166	178018	258598	212705	142341	121151	294196	207222	200884	151086	(158,1168, 11907,433)(140,10634, 2808,7227)(159,11949, 1265,39)	157.109	5.58439
1051	155,0944@5,631714	207844	1	1	43941	1	1	1	219534	177816	1	238603	263981	180063	(156,10152, 24922,53)(138,09097, 3122,0757)(157,10335, 707,43146)	155.094	5.63171
1052	149,0835@5,6357274	104292	45494	230135	313332	44870	50987	43164	32847	1	49602	21583	27983	1	(150,09084, 7913,8047)(151,09291, 990,5927)	149.083	5.63573
1053	226,1684@5,6562314	6133141	6548247	3018389	3032793	7415902	3851873	3627943	4075794	8375501	1784077	2304348	5782766	3921466	(453,34314, 13898,688)(454,34518, 4015,8638)(455,34213, 749,607)(491,29947, 594,49)(475,32535, 100073,62)(476,3283, 27302,562)(477,331, 4416,9146)(478,33313, 572,1769)(227,17514, 188888,47)(228,17708, 30428,754)(229,17828, 2449,4236)(265,13104, 5193,442)(266,13724, 1337,9677)(267,13287, 2181,6702)(249,15729, 130042,18)(250,16048, 18692,875)(251,16238, 1863,5162)	226.168	5.65623
1054	259,178@5,6773634	119719	132459	133376	140813	120500	123600	125747	114594	1	173470	154577	104011	1	(260,18533, 10817,207)(261,1882, 1413,9908)	259.178	5.67736
1055	301,1882@5,734909	241089	77443	111754	84049	47050	87342	50530	1	64635	1	142151	130286	108402	(302,196, 10135,39)(303,19693, 2422,49)(304,19437, 375,43454)	301.188	5.73491
1056	169,1099@5,7905	365560	354104	394934	373713	327986	372639	384498	359039	347296	1	526596	366611	319962	(170,11719, 15604,928)(152,1066, 7328,224)(153,10484, 758,7825)(171,11942, 1847,7601)	169.11	5.7905
1057	273,194@5,793384	549814	563309	630835	554783	529837	606293	643737	516503	533399	584573	632515	596812	505190	(274,20108, 27204,844)(275,20422, 4162,4033)(276,20505, 349,84)	273.194	5.79338
1058	143,0732@5,806583	703245	179878	639140	659544	189680	281361	132042	190154	175391	283894	1	97384	779097	(144,08037, 31421,227)(145,08365, 3648,9084)(146,08215, 782,80664)	143.073	5.80658
1059	134,0937@5,828077	2256438	1989714	2230574	1874618	1728948	2896589	2469203	1883813	2110666	2733347	4039092	1788522	1777489	(135,1012, 33512,156)(117,090645, 2676,9622)(118,086586, 305,54382)(136,10736, 2852,3428)(137,1067, 659,2546)(173,0564, 485,01694)(157,08324, 59451,395)(158,08325, 8961,632)(159,08528, 930,97986)	134.094	5.82808
1060	238,1415@5,828847	3468100	3632318	2111440	2237643	4444676	2910700	2543350	2570652	5583954	1573121	2028519	3381099	2681148	(120,0797, 443,88)(239,14871, 73301,21)(240,15538, 9004,471)(241,15535, 2361,9)(277,1054, 4462,351)(278,1077, 602,4677)(279,1028, 484,47693)(256,17523, 24806,684)(257,17822, 2991,779)(258,17053, 3747,26)(261,1309, 122208,47)(262,13464, 13533,334)(263,13736, 2676,8606)(264,1354, 391,17902)	238.142	5.82885
1061	238,1417@5,828847	3461824	3624319	2165526	2237332	4441282	2910337	2539592	2569199	5563821	1575328	2029629	3366381	2679265	(120,0797, 443,88)(239,14871, 73301,21)(240,15538, 9004,471)(241,15535, 2361,9)(277,1054, 4462,351)(256,17523, 24806,684)(261,1309, 122208,47)(262,13464, 13533,334)(263,13736, 2676,8606)	238.142	5.82885
1062	88,0524@5,8373337	191958	181235	171676	143320	164864	214292	161839	1	202070	193682	299339	157458	160397	(177,11107, 1091,0074)(89,05956, 7431,4253)(90,062874, 303,58084)	88.0524	5.83733
1063	169,1097@5,848077	171618	354104	395784	200232	166105	373363	385955	168394	196757	548576	530799	217600	207662	(170,11719, 9712,302)(152,10658, 11365,444)(153,10484, 969,52185)(171,11757, 1253,7235)	169.11	5.84808
1064	193,1097@5,849769	73249	289650	234438	220058	189888	341841	179480	195287	273972	200870	115170	202825	280506	(386,8426, 502,39694)(194,11711, 16225,239)(176,1063, 1296,5237)(195,12039, 3094,7954)	193.11	5.84977
1065	151,0994@5,8880997	239701	238215	254815	238381	1	223591	1	233701	267056	226668	222912	1	246486	(152,10658, 17654,33)(153,10873, 2098,439)(154,11041, 32,465)	151.099	5.8881
1066	155,1303@5,8980007	193704	1	274962	197313	185241	149326	117245	175116	132065	169793	167550	196372	172321	(156,1376, 12959,895)(157,14091, 901,36163)	155.13	5.898
1067	227,1516@5,9787683	452630	409153	533270	463967	468386	417662	499268	453943	445060	460498	521181	488165	483841	(228,15929, 15874,009)(210,14806, 6435,037)(211,14816, 1145,6738)(229,1588, 3842,6914)	227.152	5.97877
1068	137,0836@5,9861994	1	274996	231271	264497	1	251097	287734	197347	243785	1	331367	198125	206748	(138,09094, 13342,2)(139,09235, 1301,0579)	137.084	5.9862
1069	208,131@5,986461	623492	870672	825279	865145	751396	582860	789675	846456	2623761	680615	607568	1123491	611044	(209,1381, 46616,14)(191,12466, 663,293)(210,1464, 9631,61)(211,1482, 1549,16)(246,96614, 646,39)(226,16193, 425,49667)(231,11998, 49998,09)(232,12401, 5439,456)(233,12648, 1018,9078)	208.131	5.98646
1070	143,073@5,9884615	1573925	701112	2115226	2349985	800768	1079258	999824	649604	837559	1003293	656193	631594	759302	(144,08041, 61927,63)(145,0836, 6883,412)(146,0841, 704,6377)(166,06145, 163,58417)	143.073	5.98846
1071	246,0436@6,0390005	426493	347473	155408	678089	126377	279118	266563	453007	156388	388661	535781	289742	262307	(247,05084, 24127,883)(248,05397, 3213,9377)(249,04855, 1276,83)	246.044	6.039
1072	224,0616@6,0402308	593850	462649	203239	923566	161307	367510	349187	608003	209418	523523	732791	383442	337714	(471,11252, 891,01605)(472,11526, 259,72546)(473,11285, 132,15)(225,06958, 4510,3)(226,07184, 706,61)(227,06544, 248,0054)(263,02496, 2412,6292)(264,02756, 286,44382)(265,0234, 309,59308)(247,05086, 24149,08)(248,05397, 3217,074)(249,04855, 1277,9784)(250,0502, 153,61923)	224.062	6.04023
1073	181,1095@6,102091	126726	1	154324	144478	122597	155462	141396	137799	144741	151049	1	139894	134249	(182,11703, 7597,328)(183,11787, 831,5937)(220,07104, 114,085)	181.109	6.10209
1074	181,0711@6,1055	30885	19346	146716	107532	31268	1	13766	173132	56947	1	1	133767	204961	(182,07883, 9963,323)(183,07957, 892,069)(184,07613, 80,53401)	181.071	6.1055
1075	155,0944@6,129637	1	804835	781193	1	669465	850065	967545	558387	682339	878947	906642	651465	313414	(156,10152, 31245,076)(138,09093, 11404,76)(157,10301, 2476,3337)(178,08429, 2346,3013)	155.094	6.12964
1076	155,0942@6,145375	1	718106	247580	1	662502	805141	842621	540103	1	966109	863485	1	1	(156,1015, 33544,04)(138,09088, 11657,929)(157,10303, 2839,4475)(158,10152, 589,3566)(178,0842, 2759,6)	155.094	6.14537
1077	259,1783@6,1455383	609408	692981	668465	601592	653253	810657	785121	548928	619616	745191	789108	613186	542190	(260,18536, 43728,465)(261,1886, 6561,743)(262,19153, 945,2169)	259.178	6.14554
1078	259,1781@6,1455383	296218	651045	667747	606289	629518	812768	764665	564138	627567	753452	804889	617401	542237	(260,18536, 43923,875)(261,1886, 6604,8076)(262,1915, 951,67224)(298,13895, 604,9708)	259.178	6.14554
1079	304,0978@6,159625	1	1	1	1	148500	149791	107288	123998	1	31262	16461	17970	23766	(153,0531, 488,01)(305,10577, 5668,413)(287,09906, 253,62003)(306,10825, 890,32745)(307,10086, 138,63875)(327,08948, 713,0)	304.098	6.15963
1080	113,0836@6,1755376	3269766	3549453	740280	619431	4355276	1962883	2023610	848948	4034431	792508	961399	1777845	1133080	(114,09095, 186570,0)(115,09419, 12942,835)(116,098175, 714,8354)(152,0457, 257,46164)(136,07275, 33418,992)(137,07587, 2397,1753)	113.084	6.17554
1081	139,0991@6,2025003	200182	157979	152701	1	162886	1	197412	137732	1	192832	229510	123791	144028	(140,1064, 9089,754)(141,10599, 679,906)	139.099	6.2025
1082	243,1827@6,2097497	216537	179684	195027	141502	160872	216914	225807	139765	183046	227155	256337	1	163921	(244,19017, 7754,647)(245,1928, 1345,7384)(246,19794, 169,79834)	243.183	6.20975
1083	208,1576@6,2246666	17055	1	117138	116673	1	1	1	169302	1	1	1	246932	160622	(209,16432, 13939,413)(210,16646, 2013,6884)	208.158	6.22467
1084	226,1679@6,239692	2507512	982956	13248047	14487858	1618308	1682439	1209736	19585864	2492534	520342	738152	27619348	19375840	(453,343, 30918,348)(454,34573, 8478,613)(455,34787, 1990,5612)(456,3505, 457,146)(491,29483, 815,31604)(475,32538, 115634,47)(476,32828, 31278,191)(477,33075, 5073,1807)(478,33224, 720,4483)(227,17502, 273418,28)(228,17805, 37688,348)(229,18008, 3540,8696)(230,17722, 1323,4619)(265,1311, 7465,0034)(266,1379, 1719,7451)(267,1318, 1307,0284)(249,15732, 121598,62)(250,15965, 17590,965)(251,16008, 1…	226.168	6.23969
1085	282,1682@6,260231	3543329	4352189	1861545	1994195	4756785	2711203	2388469	2431674	5202275	1270827	1861940	3711138	2575221	(283,17505, 69338,58)(284,17923, 9631,924)(285,18076, 9219,528)(321,13165, 5458,398)(322,13525, 1025,1193)(323,1284, 669,81384)(300,2014, 91661,836)(301,20465, 12789,87)(302,20322, 2976,108)(303,2067, 109,24)(305,1571, 109614,76)(306,16064, 15674,822)(307,16373, 3019,2346)(308,15805, 865,514)	282.168	6.26023
1086	214,0949@6,2802305	210095	140105	202956	170087	183382	238716	196993	200019	212689	182869	225299	215095	144718	(215,10226, 10709,874)(216,10439, 1823,7612)(217,10522, 1430,897)	214.095	6.28023
1087	143,0728@6,2819996	1	240086	663424	736238	1	385631	340174	202923	1	358000	187824	187895	269700	(144,0804, 18640,686)(145,08112, 1953,1381)(146,07686, 244,941)	143.073	6.282
1088	242,1627@6,3409996	103366	1	441736	318261	97300	1	1	384760	202284	1	1	353911	414036	(243,17076, 7676,1675)(244,17044, 528,0385)(265,15192, 12731,53)(266,1529, 1752,1086)	242.163	6.341
1089	228,1476@6,393153	287433	295221	273199	277048	247951	279548	285877	293029	291008	292147	311056	308969	258406	(229,15453, 29674,656)(230,1579, 3721,797)(251,14084, 1119,1223)	228.148	6.39315
1090	187,0855@6,4168463	451222	468535	428359	419315	383349	372345	432861	350610	436505	386342	399794	369565	361548	(188,09267, 41127,723)(189,09584, 4846,7734)(190,09091, 684,4846)	187.085	6.41685
1091	358,2105@6,4577703	174314	187261	193339	191466	173113	194657	203504	175878	158735	184673	196180	188800	165015	(359,21747, 8533,293)(360,22125, 3355,5532)(361,22498, 748,0938)	358.211	6.45777
1092	252,1573@6,470692	337020	449368	436956	412007	468905	449334	413114	338781	1761299	365200	618119	600974	399710	(253,164, 13902,283)(254,1715, 3334,6106)(255,17067, 1113,1401)(291,12115, 1023,1125)(292,1218, 714,94)(270,19003, 5735,633)(271,19226, 398,8475)(275,14645, 25724,117)(276,15085, 3325,6892)(277,15347, 1134,5637)	252.157	6.47069
1093	164,083@6,559308	308633	203325	340031	356219	243193	288629	239734	220251	235028	306540	287483	227217	262674	(165,0906, 10704,256)(166,09184, 1399,8524)(167,0888, 50,972004)(182,1166, 5817,8237)(183,11761, 639,6977)	164.083	6.55931
1094	209,1414@6,5656157	867875	470727	1070894	1000826	673574	709976	617884	630142	510854	896761	732974	590970	726801	(210,1486, 62608,57)(211,1516, 8786,971)(212,15796, 1223,8829)	209.141	6.56562
1095	370,2579@6,622077	305394	112106	979892	625920	326759	164057	114888	1198882	625451	68343	68826	1319132	1351574	(185,63565, 362,91498)(371,2648, 11301,136)(372,26578, 2585,8047)(373,26807, 397,36667)(409,2164, 2266,43)(410,22134, 785,82666)(411,22247, 526,61194)(393,2469, 40551,117)(394,2497, 8682,645)(395,25104, 1232,1984)(396,24915, 301,51373)	370.258	6.62208
1096	326,1942@6,6379237	3748154	5247452	1852550	2092204	5701376	2836838	2626503	2663957	5715936	1360517	1878113	4414980	2880127	(327,20114, 66031,43)(328,20456, 11353,837)(329,20624, 2450,8306)(365,15866, 7991,8125)(366,16245, 1499,1216)(367,15836, 850,9938)(344,2278, 168519,73)(345,23096, 28090,768)(346,23273, 4839,8633)(347,22922, 922,4563)(349,18323, 114104,72)(350,18723, 18509,824)(351,19022, 3613,461)(352,18845, 1127,958)	326.194	6.63792
1097	169,1462@6,673923	135439	46785	211269	143602	119540	117195	67704	142533	78668	141607	117827	136308	142314	(170,15353, 13369,787)(171,15656, 1584,5868)(172,16266, 157,35617)	169.146	6.67392
1098	129,1513@6,682231	786624	253591	359745	302047	356633	287861	370224	214412	384435	421665	349448	214552	254094	(130,15851, 20082,299)(131,16188, 1855,0306)	129.151	6.68223
1099	222,1466@6,743231	309089	485000	481168	528357	401172	324118	442732	524181	1532565	362905	332485	650456	308501	(223,15308, 9632,919)(204,90837, 472,57)(224,16164, 2356,5176)(225,15979, 1138,2091)(261,10886, 310,834)(239,97783, 313,118)(245,13597, 27072,777)(246,13995, 3753,572)(247,14133, 785,2438)	222.147	6.74323
1100	264,1474@6,746555	1	1	1	1	374027	226699	310447	381741	290783	181445	158167	278373	128105	(265,15442, 27555,414)(266,15787, 4913,42)(267,16196, 661,6688)	264.147	6.74655
1101	209,105@6,7509227	155282	159509	174063	178773	157167	145869	156544	158245	156405	162706	163778	179597	164715	(210,11223, 10992,355)(211,11401, 1619,7439)(212,10797, 42,843334)(232,09676, 561,7338)	209.105	6.75092
1102	203,0942@6,7939234	298246	218416	428345	463130	270422	256181	260123	368519	269689	244631	273150	355715	370084	(204,10155, 31203,246)(205,10474, 4309,3047)(206,1073, 465,3286)	203.094	6.79392
1103	148,1094@6,821385	771977	443242	781333	539547	721787	657495	579157	544697	918307	832519	572014	468278	510469	(149,11679, 5293,125)(131,10612, 1434,1838)(150,11974, 735,3367)(187,07167, 332,9569)(166,14171, 246,56847)(171,09872, 25947,273)(172,10048, 3092,9712)(173,10034, 346,55228)	148.109	6.82139
1104	222,1468@6,832308	308016	131141	137906	136136	515512	348925	129272	168477	382738	92253	336882	190299	102116	(223,15266, 5553,7344)(224,16191, 1618,57)(225,16003, 897,63165)(245,13634, 15779,245)(246,14183, 2309,7163)(247,14261, 591,6115)	222.147	6.83231
1105	266,1728@6,877154	148246	123195	146974	191323	186050	205897	111975	116596	613382	153249	261337	225582	147622	(267,1796, 6429,505)(268,18213, 2032,98)(269,1888, 882,16)(305,13553, 226,44666)(284,03656, 696,87994)(289,16235, 14517,587)(290,1644, 2052,943)(291,17004, 2199,1924)	266.173	6.87715
1106	296,183@6,90525	1	226755	255721	251103	244983	239080	197384	196572	647390	176210	318335	282445	272073	(297,18985, 4580,6167)(298,18777, 1189,5682)(335,1477, 590,87)(336,1512, 472,48)(337,1377, 401,55)(314,2164, 5041,104)(315,21933, 748,22003)(316,21173, 10071,233)(319,1727, 6353,8403)(320,17703, 1136,4617)(321,1804, 565,7425)	296.183	6.90525
1107	192,1359@6,9055395	369205	252382	384534	384576	239767	285665	297035	394998	470097	323185	300040	354159	397260	(385,27963, 298,0392)(407,26187, 588,9317)(408,26056, 163,73817)(193,14265, 5154,898)(194,1501, 1265,3643)(195,1499, 328,64084)(231,09865, 378,91833)(210,08983, 316,61383)(215,12506, 23359,355)(216,12872, 2726,2483)(217,12842, 424,60776)	192.136	6.90554
1108	339,2524@6,958	6272590	6397338	3594586	3563193	6878400	4121829	3946410	4509183	6976573	2187098	2720585	5901676	4255971	(679,51025, 174,15799)(701,4937, 164,33554)(170,63304, 453,84555)(340,25958, 240263,73)(341,26276, 49690,895)(342,2653, 6356,071)(343,26755, 671,07074)(378,2163, 6413,3447)(379,21854, 1478,0709)(380,2148, 1008,0308)(362,24152, 262704,72)(363,2446, 54905,555)(364,247, 6859,7266)(365,2486, 732,6985)	339.252	6.958
1109	228,1473@6,9740763	148633	172107	152893	148647	151118	197609	172599	145261	196819	152204	179235	171048	157656	(229,1547, 13225,893)(230,15787, 1773,7279)	228.147	6.97408
1110	370,2208@6,9766927	2722514	4099233	1358688	1575511	4633810	2208719	2082348	1989519	4655006	1155312	1508576	3381989	2347424	(371,22757, 44780,855)(372,23108, 8430,667)(373,23297, 1795,8209)(374,23398, 682,9067)(409,18536, 6475,387)(410,1895, 1281,767)(411,186, 775,7677)(388,25427, 168723,02)(389,25754, 31457,406)(390,25934, 5742,8594)(391,26135, 832,8508)(393,2097, 85306,266)(394,21295, 15355,041)(395,21658, 3039,945)(396,21793, 596,38306)	370.221	6.97669
1111	164,0835@7,009308	242732	213267	242987	231322	181633	206167	239065	210453	195334	222789	235619	223737	226593	(165,09074, 21389,404)(166,09369, 2513,0894)(167,09937, 232,0886)	164.083	7.00931
1112	225,1368@7,011923	764895	776838	835111	806157	653222	761653	815967	751891	702156	767147	898631	815777	814360	(451,28012, 2836,9092)(452,28323, 798,42535)(453,28268, 224,45078)(226,14383, 72793,586)(227,14603, 11558,579)(228,1476, 956,0499)	225.137	7.01192
1113	136,0629@7,0362854	1	1	1	1	236136	120072	101894	1	152234	1	70196	89230	66028	(137,07028, 12055,317)(138,07265, 945,3515)(139,07564, 650,37286)(159,05333, 915,6914)	136.063	7.03629
1114	217,1673@7,0554614	162626	147072	232223	183300	200755	220662	231441	206472	188050	176834	223989	212952	140730	(218,17491, 20249,795)(219,17844, 2525,1814)(220,17337, 404,3931)	217.167	7.05546
1115	113,0839@7,056	271664	1	385799	315754	328774	365618	384259	318762	337835	276983	359455	337711	246230	(114,091125, 32517,236)(115,0943, 2326,255)	113.084	7.056
1116	235,1783@7,0560765	181932	166400	255836	210294	218858	247367	254366	223935	209484	201337	245656	236885	164489	(236,18515, 1947,0657)(218,1749, 19728,42)(219,17844, 2459,473)(220,17424, 414,78226)(237,1887, 284,2254)(238,1797, 643,13837)	235.178	7.05608
1117	84,0573@7,0567694	167671	157208	270012	219496	212213	246877	252354	218184	218292	197165	234929	229180	154606	(186,14879, 5846,7837)(187,15126, 766,3177)(85,06483, 19277,84)(86,06829, 1135,28)	84.0573	7.05677
1118	249,1939@7,0573077	1157563	1059550	1791735	1434667	1436140	1659037	1692153	1493172	1450566	1304029	1607704	1575216	1090321	(250,20158, 161212,5)(251,20486, 21690,377)(252,20679, 2802,317)(253,20874, 280,66998)	249.194	7.05731
1119	192,1359@7,0623846	1201072	1206894	1227804	1213136	1218687	1339829	1401338	1217829	1539213	1112878	1089273	1077511	1269530	(193,14313, 10648,098)(175,13153, 572,7077)(194,14725, 1443,093)(195,14767, 328,68768)(231,09961, 871,23157)(210,16853, 1064,3385)(215,1253, 57093,81)(216,12872, 6285,914)	192.136	7.06238
1120	192,1361@7,065	1157529	1164545	1207896	1195304	1183972	1309485	1360634	1202645	1497710	1055838	1014639	1077874	1241280	(407,26074, 354,52454)(193,14313, 10594,785)(194,14723, 1438,4269)(215,1253, 56845,61)(216,12872, 6258,075)	192.136	7.065
1121	203,0942@7,085727	138054	1	208810	194055	122923	1	114870	171446	133000	112061	116534	162194	184375	(204,10175, 11183,126)(205,10225, 1665,2262)(206,1029, 42,16)	203.094	7.08573
1122	234,111@7,1067686	497602	581311	281528	260443	589690	535330	419552	352910	551672	385725	520666	414642	459488	(235,11784, 6893,3774)(217,10747, 15025,058)(218,11333, 2084,1392)(219,1139, 470,99332)(236,12549, 1415,0308)(237,1185, 871,9901)(273,07312, 1198,78)(274,07043, 198,88078)(252,14928, 3993,4226)(253,15326, 1438,9824)(257,09973, 29424,73)(258,10403, 3383,4832)(259,1087, 679,9408)	234.111	7.10677
1123	266,1728@7,1715384	466160	607759	595996	478390	654521	501897	569343	479861	2067550	566066	956243	679895	521214	(267,18, 11211,214)(268,1882, 3316,7969)(269,18918, 745,3777)(305,1349, 469,80304)(306,1375, 582,78)(284,20544, 6564,12)(285,20767, 395,8275)(289,16254, 25194,424)(290,1665, 3694,827)(291,1675, 834,7454)(292,1734, 179,69)	266.173	7.17154
1124	200,1529@7,2000833	152671	104620	117169	1	71295	103697	202017	93576	179682	49541	114058	114006	224688	(201,15955, 7890,836)(202,16235, 1044,7666)(223,14313, 6852,7456)(224,14442, 670,4017)(225,14967, 941,25543)	200.153	7.20008
1125	263,2096@7,2048464	311669	264183	412798	297596	342760	386869	371806	299127	311881	369678	398584	297242	264399	(264,21686, 35573,51)(265,22018, 5577,1177)(266,2217, 750,0024)	263.21	7.20485
1126	266,173@7,211385	363025	499561	495157	123020	560109	153252	463387	400708	515978	451786	173211	768163	446526	(267,17972, 7708,241)(268,18796, 2454,1702)(269,18826, 619,04456)(289,16257, 18360,924)(290,16675, 2835,837)(291,16776, 723,3476)	266.173	7.21138
1127	242,1258@7,2182727	1	100754	103406	113065	91393	96472	95197	96300	87243	91954	1	118302	97534	(243,13379, 11905,524)(224,89891, 1192,1421)(244,13583, 1711,9318)(245,13667, 2430,7773)	242.126	7.21827
1128	346,2102@7,2190776	142139	149974	175132	176499	140097	168214	144405	163006	149086	139973	153481	197261	171205	(347,21765, 17990,242)(348,22067, 3536,6716)(349,2212, 701,6562)(369,20206, 775,0008)	346.21	7.21908
1129	250,1175@7,226199	62753	1	30693	50386	18192	131731	139639	61975	1	23532	1	62969	79673	(251,1257, 7000,9404)(252,12729, 1290,58)(253,12082, 208,11499)	250.118	7.2262
1130	302,1846@7,2344613	179796	184004	215882	200122	197081	213325	210000	207320	222856	203301	207115	237584	186495	(303,19125, 796,4262)(285,18112, 14369,654)(286,18427, 2500,07)	302.185	7.23446
1131	284,174@7,2344613	185111	198284	218679	209323	203445	235112	280345	203139	225241	239358	216321	234778	180555	(285,1811, 12530,17)(286,184, 2170,016)	284.174	7.23446
1132	157,0885@7,2444	186811	103531	216060	220273	124356	156080	157386	131403	1	1	144291	1	151878	(158,09593, 9248,891)(159,09578, 1025,139)	157.089	7.2444
1133	316,1998@7,252462	171526	164517	200371	186837	160997	185111	181465	176162	169881	163856	192201	214221	168753	(317,207, 15647,194)(318,21042, 2897,1362)(319,2099, 457,31927)	316.2	7.25246
1134	135,0679@7,2559085	1	1	163665	37751	186824	160822	98526	210018	136097	115262	82553	145498	47055	(136,07544, 9122,494)(137,07605, 746,2144)(158,05753, 1074,9127)(159,06041, 196,3609)	135.068	7.25591
1135	414,2466@7,277461	1604814	2501747	862956	997321	2925224	1457483	1349693	1238744	2928879	827112	1022256	2021890	1516539	(208,1326, 1756,645)(415,25336, 26509,535)(416,25507, 6058,104)(417,25504, 1184,2515)(418,2611, 620,11)(453,20978, 3834,146)(454,21335, 918,7315)(455,2116, 502,41537)(432,28024, 115849,75)(433,28348, 23747,252)(434,28546, 4682,4263)(435,28802, 707,52155)(437,23557, 50106,355)(438,23895, 10609,771)(439,24246, 2194,3706)(440,24225, 822,458)	414.247	7.27746
1136	371,2409@7,3355	54872	1	160131	73575	61680	1	1	259751	99430	1	1	235511	171452	(372,2481, 6697,256)(373,24826, 1557,6863)(374,2557, 358,03998)(410,20447, 565,39996)(394,23068, 8524,662)(395,2314, 2008,6199)(396,2392, 582,10254)	371.241	7.3355
1137	214,9709@7,358154	53779	34047	45044	59413	303277	169419	186332	77990	207565	22914	91475	88244	117526	(430,94873, 200,88428)(215,9781, 9347,007)(216,98073, 917,30853)(217,97502, 885,9915)(233,00497, 454,3531)(237,95963, 1702,2185)(238,96123, 166,39001)(239,95705, 167,1675)	214.971	7.35815
1138	634,403@7,3949	29604	1	76646	43494	34632	20739	11310	144485	58179	1	1	160820	181039	(635,40967, 6944,2266)(636,4125, 2385,855)(637,41547, 523,73)	634.403	7.3949
1139	330,2155@7,4505386	84480	87949	119647	129324	89699	105715	105862	119881	102030	88971	101935	132683	95428	(331,22238, 10944,375)(332,2256, 2172,3503)(333,22906, 385,7969)	330.216	7.45054
1140	228,0331@7,4724607	255497	235818	74562	216291	152717	197890	183975	169792	136298	188323	325285	139304	114254	(229,0402, 15454,33)(230,04353, 1949,7155)(231,0376, 758,1561)	228.033	7.47246
1141	298,1891@7,473077	273983	206542	175006	203231	175749	245670	246810	162096	209304	318361	258084	212493	220199	(299,19632, 15387,994)(300,20276, 3423,2563)(301,20224, 314,94574)(321,1794, 1558,229)(322,17032, 409,27002)	298.189	7.47308
1142	458,2726@7,542923	833133	1321172	490030	567585	1576514	801201	750752	677127	1578652	513251	608810	994233	848016	(229,1522, 857,79)(459,27963, 13875,975)(460,28278, 3206,932)(461,2848, 735,0661)(497,2358, 2064,617)(498,2398, 526,45465)(499,23566, 257,71307)(476,30618, 68575,84)(477,30902, 18405,879)(478,31116, 3907,1533)(479,31555, 884,0787)(481,26166, 29990,404)(482,265, 6745,071)(483,2702, 1543,6569)(484,27252, 350,87457)	458.273	7.54292
1143	213,1153@7,626385	137612	139778	162379	147962	131256	138191	151191	124988	144705	139145	144366	146974	140471	(444,2687, 423,4054)(214,12233, 11537,426)(196,11151, 4689,3726)(197,11638, 1325,9246)(198,11255, 1211,4075)(215,12692, 3142,9714)(216,12695, 411,60995)	213.115	7.62638
1144	242,163@7,6481533	395969	406283	375458	386217	364893	390887	417815	386909	429845	367136	437449	429104	385452	(485,3327, 356,14923)(507,31427, 743,1116)(508,3159, 216,58333)(243,17001, 49430,39)(225,15904, 1765,945)(226,16136, 238,46416)(244,174, 6857,388)(245,17795, 906,34235)(265,1516, 1687,6724)	242.163	7.64815
1145	452,3365@7,7238464	4782354	4836955	2620250	2497910	5613888	3287998	2924618	3450405	7428207	1738159	2158139	4944751	3233578	(227,17523, 10491,373)(227,67691, 2803,51)(453,34344, 189430,67)(454,34647, 51545,547)(455,3491, 8089,4653)(456,352, 1027,8854)(491,30167, 7553,657)(492,3047, 2263,151)(493,30048, 880,47595)(470,36868, 1366,8279)(471,37173, 369,34076)(475,32538, 267584,12)(476,32834, 72331,04)(477,331, 11479,288)(478,33347, 1509,8153)	452.337	7.72385
1146	502,299@7,7839227	538168	799288	388936	439088	904335	545618	467623	411215	926170	370646	414783	524361	511356	(503,3058, 7146,6143)(504,3089, 1804,3391)(505,3084, 505,02768)(541,2624, 1130,4292)(542,26495, 328,86768)(520,333, 37834,277)(521,33624, 9541,095)(522,3385, 2125,5886)(523,3386, 344,07077)(525,2877, 16428,55)(526,29114, 4065,9712)(527,29456, 948,1038)(528,29694, 229,91917)	502.299	7.78392
1147	242,1624@7,795616	117340	116183	129328	113915	109215	123776	128434	140202	138113	110385	140793	142316	129221	(507,1607, 924,7308)(243,17, 13006,647)(244,17328, 1638,16)(245,1744, 156,94669)	242.162	7.79562
1148	187,1203@7,8094544	759613	584605	252835	311038	371880	665977	1	1	1231456	365956	572150	218293	401813	(375,24728, 941,8654)(376,24814, 301,09726)(397,23325, 1016,4487)(398,231, 465,05)(399,22607, 251,28667)(188,12791, 13310,356)(170,11728, 35210,312)(171,11972, 3945,7773)(172,11456, 843,891)(189,12924, 1790,8901)(190,12596, 599,50726)(226,08272, 872,5366)(227,08821, 183,92668)(228,0811, 107,005005)(210,10988, 18859,258)(211,11221, 1992,8274)(212,11053, 230,13907)	187.12	7.80945
1149	169,1102@7,8127694	426364	299516	150351	174513	195819	336822	109317	110262	635672	197120	305463	116511	217552	(170,11722, 31594,08)(152,1067, 2024,3861)(171,11961, 3548,6853)(172,11382, 845,7651)	169.11	7.81277
1150	289,2252@7,824462	254339	219534	358211	302394	292067	304691	293981	285213	277079	283346	310671	295062	245011	(290,2324, 33410,555)(291,23566, 5499,5)(292,23782, 733,247)	289.225	7.82446
1151	330,2157@7,849615	141778	158671	169671	180320	129184	156910	157275	160302	140438	149035	149818	182567	151954	(331,2225, 16406,777)(313,12494, 764,1184)(332,226, 3152,5466)(333,22662, 589,45074)	330.216	7.84962
1152	226,1315@7,852667	118054	131816	122101	128011	109035	1	130661	130467	120108	104345	123410	128685	107166	(227,1385, 11634,431)(228,14166, 1729,9766)(229,1437, 475,4155)	226.131	7.85267
1153	562,3738@7,8989997	80562	1	193219	192618	58055	1	1	406270	151591	14725	1	560272	559115	(282,19617, 2549,7144)(282,6929, 582,9055)(283,1958, 365,79114)(290,70703, 3728,4775)(291,20612, 1512,3251)(291,71042, 331,1314)(301,6982, 1287,4833)(302,19815, 947,9633)(299,21988, 14550,077)(299,7221, 5100,0435)(300,2175, 1633,0533)(300,72452, 210,47876)	562.374	7.899
1154	596,4272@7,9037695	443740	172662	1134059	1189980	329298	244359	155992	2248661	613497	92872	106483	2801950	3038566	(299,21964, 11193,418)(299,7221, 3926,293)(300,21716, 1290,9907)(321,20108, 1328,5173)(321,70416, 427,45547)(322,20416, 560,12994)(597,4331, 13717,422)(598,436, 4796,685)(599,4387, 995,2653)(600,4402, 256,48)(310,20987, 2670,3052)(310,71286, 779,984)(635,89136, 1170,1783)(636,3924, 1022,8767)(619,41516, 58844,492)(620,4182, 20578,562)(621,421, 4227,9385)(622,423, 771,1191)	596.427	7.90377
1155	618,408@7,9037695	300326	129891	792264	854374	239801	184085	111463	1603466	416480	63147	69170	1943470	2122856	(310,20987, 2681,2507)(310,71286, 782,514)(311,2008, 1111,2622)(619,4151, 58977,543)(620,4182, 20619,428)(621,421, 4237,567)(622,42303, 848,99005)(623,42615, 152,96715)(321,20108, 1333,1646)(321,70416, 428,4155)(322,20422, 555,2999)	618.408	7.90377
1156	484,3255@7,9958463	114617	49841	268854	184317	124636	60869	49695	360952	200330	24402	30015	519004	503673	(243,17032, 4324,22)(243,67142, 744,391)(244,17094, 297,18198)(485,33286, 6624,7812)(486,3355, 1947,6154)(487,33505, 383,67163)(523,2864, 517,3891)(524,28973, 273,82126)(525,2882, 451,84253)(507,3149, 11977,462)(508,31757, 3416,0537)(509,32315, 1027,9425)(510,32712, 340,17627)	484.325	7.99585
1157	546,3247@8,000384	356905	503497	238186	278129	524620	359518	313155	289489	554378	271003	292480	345024	378421	(547,3319, 3906,2283)(548,3351, 1079,536)(549,33795, 282,8192)(585,2888, 713,1462)(586,2916, 213,79848)(564,3586, 22222,008)(565,3621, 6037,79)(566,36475, 1376,3685)(567,3662, 228,32307)(569,314, 9487,36)(570,3175, 2628,4502)(571,3207, 628,86304)	546.325	8.00038
1158	272,173@8,0489235	111899	87591	52806	69826	71817	90180	101716	72976	85612	104296	118136	73965	81974	(273,1804, 7806,56)(274,18225, 1511,4492)(275,18475, 245,73846)(295,16232, 3234,776)(296,15768, 1086,7958)	272.173	8.04892
1159	154,0991@8,086833	406802	360354	1	221922	412220	340842	259446	167421	645906	295424	415082	164706	191657	(155,1063, 4238,7627)(137,09557, 700,57837)(156,10715, 591,3975)(172,1327, 9674,114)(173,13548, 1075,2391)	154.099	8.08683
1160	193,1082@8,0906925	154323	452494	59705	87075	424055	337244	251961	48593	342483	382969	436219	49143	60785	(194,11554, 16117,775)(195,1189, 2262,25)(211,14246, 929,37195)	193.108	8.09069
1161	193,1081@8,0961	417210	1	1	64555	185379	203098	307032	67570	200034	1	445874	57762	69358	(194,11565, 14648,445)(195,11905, 2103,18)(211,14311, 1023,35333)	193.108	8.0961
1162	452,3363@8,104692	1814932	685273	12063970	11384527	1324726	1589072	1090062	14382171	3977812	334594	720295	17706000	13323571	(227,17502, 24916,523)(227,67699, 6945,1875)(228,17627, 1390,5718)(228,67915, 230,79834)(453,34314, 275171,16)(454,34653, 73533,9)(455,349, 11516,524)(456,3513, 1479,7416)(457,3524, 348,49753)(491,30664, 6744,7295)(492,30835, 2086,6138)(493,30234, 646,74207)(475,3252, 336920,3)(476,32834, 89125,22)(477,3307, 14085,397)(478,3327, 1787,0701)(479,3325, 365,8917)	452.336	8.10469
1163	171,1257@8,154769	727614	741576	113794	149578	817036	660727	510158	89493	533281	617027	793559	102113	118579	(172,13272, 9880,767)(173,13478, 1062,2416)(210,08803, 949,26587)(194,11575, 15343,625)(195,11917, 2109,1108)	171.126	8.15477
1164	242,1628@8,161769	152732	157483	124195	131874	140097	154579	157538	138288	149126	128448	174102	140155	129131	(243,17001, 11899,971)(244,17336, 1686,4954)	242.163	8.16177
1165	607,3779@8,198384	158314	199988	104161	114637	180507	135818	117037	120765	209215	129028	130079	138105	148224	(304,69626, 846,0817)(305,19467, 460,30334)(608,3848, 11724,107)(609,38824, 3431,733)(610,39056, 846,7285)(315,68732, 1420,9093)(316,1893, 778,1923)	607.378	8.19838
1166	709,5104@8,228181	44728	18608	137386	174955	23761	23536	11037	430575	51020	1	1	408619	471993	(355,76205, 2443,2349)(356,26083, 1119,057)(356,76492, 370,64572)(377,7443, 2486,854)(378,24576, 1456,904)(378,74905, 363,178)(710,51514, 1011,784)(711,519, 450,03094)(366,75308, 1281,516)(367,252, 691,51105)(367,75406, 231,315)(747,79865, 431,31668)(732,4986, 5239,4844)(733,5008, 2264,3154)(734,5027, 588,263)(735,5018, 298,20334)	709.51	8.22818
1167	86,0367@8,239	98450	86244	1	146253	108509	184111	75378	165784	139573	624158	1	93128	1	(87,04391, 20853,816)(88,04726, 977,3631)	86.0367	8.239
1168	176,1047@8,240615	381598	327994	1330408	585434	459707	790277	313885	699786	573828	2402645	517164	363858	562434	(177,11168, 20543,31)(178,11903, 2833,8462)(179,1131, 379,83844)(215,06769, 1188,4446)(216,06697, 201,44847)(194,13696, 3059,7751)(195,14018, 592,3642)(196,13281, 1403,6859)(199,0939, 56766,848)(200,09773, 5048,5396)(201,10208, 780,1892)	176.105	8.24062
1169	565,4202@8,272154	2512102	2407906	1204388	1201689	3031314	1799820	1513144	1778017	3891061	949187	1299636	2513922	1630027	(283,7176, 11750,97)(284,21893, 4233,994)(284,72058, 802,8177)(285,22073, 224,226)(566,4273, 67005,84)(567,43036, 22123,545)(568,43317, 4376,2314)(569,4359, 667,71844)(604,38367, 2342,0007)(605,3865, 856,5224)(606,38385, 708,80237)(588,4094, 111290,41)(589,4124, 37568,26)(590,41364, 7624,687)(591,4125, 1405,787)	565.42	8.27215
1170	291,2042@8,318846	99151	97519	141729	111277	116058	120006	115410	117868	108919	109893	121777	123353	111941	(292,2115, 14936,201)(293,21478, 2461,1982)(294,21173, 631,66614)	291.204	8.31885
1171	250,1778@8,349692	506252	393915	495746	399153	414301	399844	405976	376291	828067	412316	293290	426385	473251	(251,18498, 16677,693)(252,18895, 2393,3037)(253,18924, 492,01462)(273,16727, 49703,56)(274,17096, 6743,261)(275,1715, 1060,8362)	250.178	8.34969
1172	244,1307@8,353616	50721	51828	90019	50200	78106	59169	31351	84852	64401	49508	48994	60323	51758	(245,13802, 9111,654)(246,1433, 1664,7937)	244.131	8.35362
1173	284,1236@8,354846	131119	157150	223209	125778	207917	178847	100606	207427	171156	153924	145665	137064	123244	(285,1309, 22065,748)(286,13522, 3248,9922)	284.124	8.35485
1174	287,2094@8,376538	76486	70770	108737	113917	121187	123873	128388	72719	95264	107224	97944	75563	60279	(288,21658, 11506,576)(289,21988, 2092,0623)(290,22266, 406,19077)	287.209	8.37654
1175	248,164@8,387182	1	226714	366933	252748	265142	301785	231716	261416	461006	282357	1	285778	279823	(249,16905, 2729,5552)(250,17184, 586,75)(266,19504, 562,6773)(271,15344, 11856,525)(272,15686, 1845,2944)	248.164	8.38718
1176	682,4981@8,414625	1	1	102350	85277	54795	18835	13534	240356	1	1	1	292815	318588	(342,25528, 5530,3125)(342,7583, 1813,8601)(343,25482, 621,3375)(683,50507, 1416,5433)(684,50995, 599,93)(353,24728, 1512,658)(353,74945, 607,19403)(705,4876, 6338,291)(706,4902, 2657,859)(707,49243, 821,25165)(708,49194, 239,79749)	682.498	8.41462
1177	597,4097@8,4556	76813	35485	190469	165491	64196	34109	1	418649	88785	1	1	546814	403883	(299,71243, 5102,089)(300,21207, 2356,5215)(300,71542, 483,20166)(598,417, 3937,771)(599,4194, 1374,5231)(600,42236, 369,175)(636,37317, 545,9025)(620,39905, 9212,665)(621,402, 3194,2769)(622,4054, 789,16394)(623,4086, 309,53198)	597.41	8.4556
1178	385,2574@8,474333	135419	65352	360876	344035	102163	49228	48476	623071	257657	1	55576	724555	865444	(193,14124, 553,61664)(386,26694, 14142,185)(387,26727, 3229,5876)(388,26547, 731,62225)(424,22253, 1385,0834)(425,2242, 622,886)(408,2462, 23510,35)(409,24866, 5324,235)(410,25015, 1202,23)(411,25128, 333,36)	385.257	8.47433
1179	250,178@8,506693	2865679	2474212	3267410	2361493	2327605	2236036	2708780	2335927	5164139	2450895	1635937	2472072	2706139	(251,18504, 49116,39)(252,18866, 6501,4385)(253,19049, 1179,4147)(289,14215, 1593,4199)(290,14273, 501,46)(268,2093, 212,67181)(273,16733, 170217,98)(274,17065, 22848,566)(275,1728, 3313,0122)(276,1753, 369,15817)	250.178	8.50669
1180	172,0732@8,579846	401411	433434	671841	396634	336812	417412	386449	504762	380196	602208	472352	394947	452963	(173,08047, 38974,44)(155,06989, 11750,735)(156,07373, 1126,8239)(174,08449, 3704,186)(175,08214, 379,2246)	172.073	8.57985
1181	216,0998@8,579847	5487594	5765423	8636752	5488053	5178296	5954313	5643359	6391234	5027768	7984073	6710550	5208703	5754453	(433,20392, 601,52155)(455,18863, 90688,8)(456,19196, 20952,04)(457,1944, 4128,61)(458,19827, 697,7415)(217,10701, 222828,94)(218,11043, 25351,072)(219,11217, 3779,521)(220,1131, 303,1)(255,06273, 9947,393)(256,0664, 1267,0392)(257,0624, 903,1646)(234,13336, 38732,188)(235,1367, 4937,597)(236,13637, 953,8708)(239,08904, 274906,56)(240,09221, 29651,219)(241,09506, 4336,1885)(242,09848, 428,89844)	216.1	8.57985
1182	250,1781@8,621537	789862	677709	802349	642399	637796	549047	747883	618028	1332202	651485	429329	628557	700530	(251,1849, 16613,996)(252,18921, 2429,53)(253,19057, 499,68924)(273,1672, 67694,875)(274,17053, 9770,598)(275,17267, 1562,6653)(276,177, 209,85625)	250.178	8.62154
1183	822,5948@8,657694	207793	84835	765086	923918	119797	122775	76427	1840837	189398	37401	72477	1985605	2294438	(412,30405, 9765,121)(412,80554, 4947,6323)(413,3055, 1527,1763)(413,80505, 389,33185)(434,28574, 4165,651)(434,7876, 2122,221)(435,28485, 647,192)(435,78793, 169,945)(823,6007, 1731,3942)(824,60486, 1037,5425)(825,605, 393,40503)(431,27966, 849,76495)(431,78168, 507,43)(423,29474, 6118,9746)(423,79642, 3068,5537)(424,29538, 908,5809)(424,79984, 351,54715)(845,58307, 14048,536)(846,586, 7006,869)…	822.595	8.65769
1184	805,5678@8,659461	98636	35946	343095	390701	45689	39854	26133	792047	78242	11705	20876	911606	994861	(403,791, 1565,66)(404,29126, 859,245)(412,30405, 9510,021)(412,80554, 4830,1772)(413,30563, 1485,6847)(413,80505, 377,1282)(423,2948, 5603,7993)(423,79642, 2805,4114)(424,2957, 829,6709)(823,6007, 1677,447)(824,60486, 1005,41125)	805.568	8.65946
1185	866,5576@8,662	47587	22886	180116	248947	35989	33330	23696	1	47937	1	18233	1	1	(434,2858, 4780,065)(434,78766, 2434,1436)(435,2865, 739,2766)(435,78748, 164,61111)	866.558	8.662
1186	312,2052@8,685924	287665	214673	162102	172532	156040	236959	234841	129729	176090	315077	245224	153518	169651	(313,2122, 19174,969)(314,21497, 3958,5132)(315,2178, 728,02454)(335,19403, 2464,7168)(336,195, 720,4508)	312.205	8.68592
1187	678,5041@8,69023	686862	604537	333548	284714	735505	565673	387476	470527	979336	310159	473804	723173	448510	(340,25934, 6887,269)(340,76126, 2812,79)(341,26065, 804,3492)(679,5113, 11242,743)(680,5145, 4644,6885)(681,5172, 1110,5277)(682,51935, 170,13501)(351,2494, 1294,5625)(351,75204, 456,41333)(717,4695, 596,4166)(718,4721, 251,23668)(701,4933, 27300,094)(702,49646, 11165,917)(703,49805, 2697,9255)(704,4988, 511,57077)	678.504	8.69023
1188	723,5249@8,710001	28449	10076	127467	138572	15189	16793	1	300739	29129	1	1	341230	329429	(362,76904, 2296,42)(363,27087, 1044,675)(363,77478, 294,2033)(384,7516, 1137,2712)(385,25058, 886,07886)(385,7561, 187,68857)(724,5325, 884,0999)(725,5368, 457,5983)(373,76077, 1456,8883)(374,2609, 814,09503)(374,7653, 240,014)(746,51465, 3883,6724)(747,5163, 1745,764)(748,5194, 597,57574)(749,51904, 193,39749)	723.525	8.71
1189	157,1097@8,746	108231	89740	153813	118637	118301	122854	110540	101939	102010	124853	113924	94262	101757	(158,11697, 15421,712)(159,11893, 2388,6816)(160,11623, 311,90002)	157.11	8.746
1190	216,0994@8,805417	87737	114160	128513	80565	1	66028	61177	79090	89159	119317	85379	83937	99227	(217,10675, 8280,309)(218,11168, 1109,4716)(219,10118, 660,62)	216.099	8.80542
1191	248,126@8,811384	986205	1209063	1445996	920490	733480	768211	882832	965443	1123041	1355530	1049430	894180	1282961	(249,13306, 27093,291)(250,13719, 3665,6929)(251,13351, 1461,5254)(252,13002, 288,66165)(287,08936, 3657,1455)(288,09232, 534,32153)(289,08896, 369,09998)(271,1151, 81250,695)(272,11877, 10808,428)(273,12067, 2304,0815)(274,1211, 306,41583)	248.126	8.81138
1192	263,0943@8,837	231194	180244	221124	242623	125531	204420	211844	183725	158494	208082	167951	201837	160789	(264,10168, 12828,225)(265,10513, 2857,1846)	263.094	8.837
1193	312,2049@8,840923	219550	207680	131681	206075	140346	167607	214061	127456	149250	249153	243993	156798	140826	(313,21213, 15305,072)(314,2152, 3114,1665)(315,2215, 821,83606)(335,19318, 1367,501)(336,19052, 456,565)	312.205	8.84092
1194	344,2308@8,841539	143148	158406	212333	176405	185419	164590	158896	152476	144638	153924	159449	161806	136409	(345,2381, 20765,684)(346,24677, 4460,12)(347,2518, 1039,2615)(367,13998, 600,17456)	344.231	8.84154
1195	240,1469@8,842751	159729	194557	1	137851	109221	130135	132419	116763	174902	122573	124726	133256	105111	(241,1544, 15969,634)(242,15767, 2343,0798)(243,16277, 640,03204)	240.147	8.84275
1196	197,1413@8,874922	107763	46785	1292717	581280	84333	47228	37908	1491342	208278	21617	25394	1120613	666327	(198,14833, 15560,469)(199,15039, 2038,1785)(200,14758, 259,47418)(215,17508, 41314,848)(216,17812, 5231,3027)(217,1809, 588,67413)	197.141	8.87492
1197	236,1497@8,877461	117981	53957	1177681	658503	103914	72032	54148	1228585	228622	27752	35149	946541	637226	(237,15704, 50400,96)(238,16023, 6237,046)(239,16234, 729,4627)	236.15	8.87746
1198	678,5034@9,056462	83676	42821	1201861	1228989	64784	91884	50070	2229262	148229	24718	52888	4059302	2058988	(340,25882, 11482,985)(340,76157, 4802,828)(341,25455, 1368,56)(341,75797, 513,7183)(679,51196, 15372,621)(680,5147, 6327,954)(681,51685, 1480,1216)(682,5174, 704,162)(351,25168, 901,1157)(351,75235, 355,12717)(352,25015, 199,59142)(701,4939, 50584,703)(702,497, 20170,736)(703,4967, 4982,58)(704,49005, 1224,9241)(705,4863, 359,494)	678.503	9.05646
1199	244,1312@9,056462	118843	120181	100615	109983	132536	130842	124002	101852	197248	115402	114887	123396	141204	(245,13853, 10326,928)(227,13062, 2547,1775)(228,13239, 708,4633)(229,12158, 1019,48834)(246,14383, 1621,8376)(247,14401, 414,81003)	244.131	9.05646
1200	162,1256@9,099385	3557859	3136321	3556588	3117866	3615023	3311772	3242119	2922403	3840261	3584280	3164193	2807565	2947492	(346,58237, 2067,2634)(163,13287, 110777,14)(164,13632, 10320,641)(165,13646, 984,80005)(201,0888, 2456,123)(202,08904, 409,58304)(203,0879, 315,01)(180,15921, 5759,619)(181,16261, 621,2999)(182,15944, 173,67845)(185,1149, 141946,4)(186,11838, 12766,757)(187,12053, 1422,5461)	162.126	9.09938
1201	106,0628@9,1	449278	385304	457556	409643	430738	393367	382781	362224	498680	435756	389399	367749	358750	(107,07016, 24077,957)(89,05978, 9995,604)(90,06323, 412,8231)(108,07373, 1106,7377)	106.063	9.1
1202	823,5791@9,1255	1	14997	179263	191880	21341	22158	10072	449242	38544	1	1	462520	392663	(412,79688, 3440,0068)(413,2972, 1735,0533)(413,80023, 567,8063)(414,2961, 333,81668)(434,779, 1501,6459)(435,279, 855,42804)(435,78052, 246,88301)(824,5861, 640,42395)(825,5884, 301,198)(423,78522, 1362,4299)(424,2829, 732,97894)(424,78833, 302,95572)(846,56775, 2507,0571)(847,5705, 1195,365)(848,5734, 373,23334)	823.579	9.1255
1203	148,0375@9,127	203563	207652	184202	413014	154428	137964	137802	405764	396205	212836	131279	134479	163611	(149,04477, 28665,293)(150,04579, 3842,259)(151,04158, 2517,628)(152,04099, 240,3823)	148.037	9.127
1204	498,3418@9,14909	38787	23488	168458	131479	34693	25384	30463	325934	61949	1	1	324676	326265	(250,17871, 1403,5543)(250,67953, 273,79144)(251,17105, 1035,0343)(499,34854, 3326,967)(500,35147, 1107,0481)(501,3482, 401,83002)(537,3048, 301,08002)(521,3311, 8663,238)(522,3336, 2577,6082)(523,3331, 680,86774)	498.342	9.14909
1205	240,1469@9,157154	79695	99541	101381	92642	81972	85663	94624	87389	96353	75454	87404	95363	79170	(241,15465, 11683,974)(242,15894, 1742,4285)(243,15807, 370,1555)	240.147	9.15715
1206	1048,763@9,189834	87769	37477	566252	660008	31837	52234	27067	1107765	53605	1	26622	1164281	1221134	(525,3873, 2040,7965)(525,8886, 1353,3593)(526,3894, 530,67725)(526,8854, 249,42334)(547,37024, 2502,0225)(547,871, 1578,17)(548,3691, 690,23)(548,86975, 185,06874)(1049,7682, 191,3625)(536,37885, 1818,8999)(536,88007, 1166,4972)(537,3814, 582,1425)(537,88464, 260,906)(1071,7509, 1451,6813)(1072,7533, 1102,3785)(1073,7561, 534,178)(555,3604, 562,2217)(555,8602, 446,05402)(556,361, 413,24667)(556,…	1048.76	9.18983
1207	137,0835@9,209693	310487	119360	241292	231105	180269	261747	238141	100835	188285	298539	177516	156350	113561	(138,091, 21775,295)(139,09398, 1887,3734)(140,09673, 87,404)(160,0732, 2505,8809)(161,07388, 275,99298)	137.083	9.20969
1208	234,147@9,263462	311873	275929	368741	343295	239471	286542	286393	280824	339600	322654	252681	238828	281566	(235,15356, 2668,5862)(236,15956, 738,8191)(237,1501, 361,49365)(273,11072, 241,09459)(252,18019, 596,1264)(253,18137, 140,668)(254,17412, 299,232)(257,13605, 9718,974)(258,14133, 1560,6967)(259,14536, 588,7292)	234.147	9.26346
1209	165,0247@9,268	170539	167257	49589	113152	75309	111532	103757	103795	69275	98113	176513	90793	74388	(166,03177, 13648,406)(167,0346, 1574,2109)(168,02887, 701,9085)(188,01398, 469,84848)	165.025	9.268
1210	163,0994@9,339334	1	1	1	1	229683	126448	544560	476089	242202	229077	638927	784574	363137	(327,2044, 548,0725)(328,21326, 341,7)(164,10657, 43649,547)(165,10962, 4753,4756)(166,11223, 341,84998)(186,08856, 5947,5093)(187,09299, 1004,0077)	163.099	9.33933
1211	936,6623@9,3799	54000	23292	289096	294725	36114	32385	1	573136	1	1	13963	616945	610423	(469,3374, 2157,8643)(469,8395, 1016,19995)(470,33078, 445,18832)(470,8356, 278,15)(491,3195, 1797,625)(491,82043, 173,915)(492,3184, 90,84)(937,6699, 233,674)(480,32748, 1048,2971)(480,8294, 505,70288)(481,3334, 196,685)(481,82785, 91,634995)(959,65027, 1374,3237)(960,65326, 770,315)(961,6588, 478,646)(499,3101, 722,09283)(499,80908, 322,29)(500,31192, 233,98834)	936.662	9.3799
1212	611,4256@9,38677	140848	57731	385020	472362	67282	50955	39856	1142304	124706	18768	34141	1154269	1670463	(306,72018, 4690,399)(307,21985, 1801,7885)(307,72272, 530,91223)(612,4321, 7917,1084)(613,4355, 2837,0662)(614,4379, 845,87335)(615,43616, 285,074)(317,71085, 898,25)(318,20975, 558,64996)(650,3905, 554,96313)(651,39276, 365,95886)(634,4144, 24746,322)(635,4174, 8786,798)(636,4202, 1860,5215)(637,4233, 495,09125)	611.426	9.38677
1213	254,163@9,390693	129027	152966	201097	178898	177861	174019	176595	171103	186529	133616	154669	193037	146228	(255,17014, 22711,03)(256,17313, 3574,8533)(257,17657, 681,8523)	254.163	9.39069
1214	128,1197@9,4935	17735	13626	109656	163877	10108	1	1	78583	33087	17512	1	195696	93351	(129,12698, 6992,2827)(111,116455, 2330,212)(112,119316, 264,50125)(113,10611, 542,04004)(130,12747, 612,58594)	128.12	9.4935
1215	193,1099@9,553537	221071	178670	184689	172973	145486	127145	138847	97248	206389	137723	134744	144319	187891	(194,11711, 13809,569)(195,12039, 2138,3398)(196,12381, 182,02539)	193.11	9.55354
1216	308,2199@9,65354	1072759	918109	1270653	860234	1047248	1395689	779113	737397	1878911	992766	784876	923610	1003034	(639,43176, 208,93251)(309,2271, 15775,434)(310,23053, 2810,9053)(311,23215, 555,42926)(347,18707, 877,22375)(326,25293, 3777,948)(327,2552, 880,31506)(328,25174, 228,97603)(331,20898, 30449,174)(332,21255, 5160,7065)(333,21375, 841,4085)	308.22	9.65354
1217	170,1416@9,833583	265340	181544	210047	148310	238435	194151	198652	1	295918	175318	185457	161291	163746	(171,14873, 14434,419)(172,15193, 1638,5459)(193,13074, 3408,4226)	170.142	9.83358
1218	837,595@9,935249	58520	24462	269684	318275	15047	21933	17126	717680	27439	1	17038	585314	918560	(419,80417, 4922,448)(420,30487, 2405,2046)(420,80627, 754,8427)(421,3058, 560,2575)(441,7863, 3889,2375)(442,28708, 2072,4133)(442,78745, 538,4217)(443,2916, 291,41202)(838,6006, 1385,9414)(839,6028, 817,5234)(840,6078, 273,808)(438,7811, 439,43204)(439,28522, 425,954)(430,795, 3263,19)(431,29514, 1767,4565)(431,79846, 600,4878)(432,2996, 409,03665)(876,5596, 258,904)(860,58246, 5468,8647)(861,5…	837.595	9.93525
1219	178,0985@9,9382305	145054	97958	155613	45187	110276	81020	92346	57761	403062	168062	85118	66319	74253	(179,10603, 5004,587)(161,09561, 11103,38)(162,09686, 1590,8622)(180,10628, 662,87915)	178.099	9.93823
1220	187,0631@9,949154	151332	143402	152554	158602	134636	156592	165092	141554	161556	153196	170725	156165	143631	(188,07022, 15347,064)(189,0736, 2077,5947)(210,05243, 3074,292)(211,05515, 429,12695)	187.063	9.94915
1221	440,3352@10,049154	226001	96001	750092	623237	158847	105182	72231	1211815	317794	49725	53719	1943646	1646663	(221,17465, 3015,2937)(221,67697, 792,613)(441,343, 21819,021)(442,34457, 5834,7275)(443,3448, 931,9831)(444,34933, 188,01125)(479,2962, 1506,3677)(480,29996, 489,9469)(481,30133, 382,9371)(463,32516, 45716,152)(464,32797, 12388,556)(465,33044, 1999,6454)(466,32977, 374,877)	440.335	10.0492
1222	148,052@10,1391535	325397	374443	339319	320914	240128	364353	342866	222714	377562	368868	353950	268833	315430	(149,05927, 40388,133)(150,06259, 3709,396)(151,06679, 282,5777)	148.052	10.1392
1223	210,089@10,140385	1186928	1354462	1216613	1130759	982385	1341590	1324581	761741	1293962	1356485	1306187	889531	1029511	(443,16867, 488,55923)(211,09616, 20151,2)(212,09969, 2442,1702)(213,1019, 335,135)(249,05214, 2473,394)(250,05605, 332,42462)(233,07826, 111436,58)(234,08168, 14238,686)(235,0848, 1795,9291)	210.089	10.1404
1224	217,2037@10,144923	278103	280527	239969	247141	257231	229844	259050	167732	274528	337307	360987	223744	214897	(218,211, 34382,63)(219,21446, 4817,4546)(220,21693, 435,8254)	217.204	10.1449
1225	215,1518@10,165924	240782	105327	347412	187829	114210	142466	77630	389869	323649	96495	178995	341869	265286	(216,15909, 9982,518)(198,1484, 8713,774)(199,15115, 1241,8376)(217,1622, 1341,4637)(218,15997, 174,5346)(254,11433, 300,44537)(238,14111, 5498,865)(239,14551, 918,17377)	215.152	10.1659
1226	197,1412@10,177692	103178	45024	106186	64840	44896	61389	31753	102924	138833	40273	80147	104636	85773	(198,14842, 8828,66)(180,13791, 364,5854)(199,15123, 1244,6031)	197.141	10.1777
1227	254,1629@10,2641535	76236	94435	109796	102838	92205	90999	98632	88369	101692	84739	83612	102829	93431	(255,16995, 9465,009)(256,17264, 1637,4147)(257,17447, 301,9783)	254.163	10.2642
1228	358,247@10,265462	106786	128287	148580	135552	128016	130778	138679	133540	146902	119531	111754	155540	123900	(359,25378, 14839,04)(360,2571, 3005,0547)(361,25845, 535,78845)	358.247	10.2655
1229	553,4199@10,272334	23169	1	66470	68694	1	1	1	203611	1	1	1	264082	208516	(277,7179, 2519,2375)(278,2169, 1146,94)(278,71933, 165,72)(554,4272, 3171,66)(555,4272, 1239,5317)(556,42926, 245,83002)(592,38617, 411,34003)(576,4091, 8020,803)(577,41016, 2931,2234)(578,40753, 561,30334)	553.42	10.2723
1230	380,0856@10,462231	125795	130940	114853	109920	76427	109330	98617	96000	93346	115379	128239	112116	108383	(381,09293, 11987,272)(382,09586, 2630,3787)(383,0936, 1907,1632)(384,09622, 398,72302)	380.086	10.4622
1231	688,4866@10,603154	93609	39608	417661	439284	40246	48057	31697	1155928	75458	18282	26506	1435646	1491446	(689,4934, 37870,312)(690,49646, 15066,193)(691,4989, 3372,5154)(692,50055, 931,3125)(693,5038, 245,972)	688.487	10.6032
1232	649,4782@10,605077	98969	38597	377519	387915	41910	49121	31974	1034216	82645	18731	28054	1290259	1297258	(325,74606, 3348,3)(326,24875, 1532,5582)(326,7481, 442,11603)(334,2595, 16827,998)(334,76117, 6951,721)(335,26184, 1630,6562)(335,76373, 348,694)(353,23474, 952,75)(353,7366, 319,916)(345,24915, 2899,1167)(345,75195, 1111,6766)(346,25, 367,7689)(667,51105, 9358,509)(668,514, 3827,099)(669,5179, 1014,94635)(670,5182, 357,852)	649.478	10.6051
1233	230,1516@10,611332	1	1	1	1	214463	234812	167318	226693	192526	165856	82179	169309	52859	(231,15901, 11968,93)(213,14828, 1465,8334)(232,16257, 1706,6222)(233,15782, 273,14224)(248,18549, 1487,2664)(249,1875, 245,94249)(253,14096, 5720,069)(254,1449, 894,7975)(255,14316, 58,670002)	230.152	10.6113
1234	163,0994@10,643077	306862	190958	214113	196743	193294	171747	207060	80920	226645	232131	205887	155994	179929	(164,1066, 22236,613)(165,10994, 2516,9216)(166,11328, 172,54153)(186,0885, 2657,125)(187,0927, 520,5133)	163.099	10.6431
1235	310,2252@10,7527685	261901	56771	164123	47630	109749	283162	86421	35443	336708	176619	82383	117364	175192	(311,23163, 5403,257)(312,2345, 1070,2662)(313,23645, 171,01112)(349,19095, 1501,12)(350,19107, 433,6783)(351,17972, 644,22754)(333,21448, 13538,046)(334,21777, 2658,5063)(335,22092, 693,67084)	310.225	10.7528
1236	292,1887@10,757923	685458	661028	910402	674071	615387	497128	650531	566580	1156489	697352	407282	652708	709865	(293,1955, 7914,6436)(294,2, 1479,5284)(295,1934, 539,2946)(331,15033, 537,9081)(310,2225, 3623,33)(311,2303, 1651,66)(315,17758, 18862,494)(316,18146, 3198,4778)(317,1806, 602,7431)	292.189	10.7579
1237	310,2255@10,893077	295884	62835	184669	42466	119805	312428	103648	23214	366648	188550	88934	125689	183199	(311,2323, 5522,2236)(312,2339, 1035,2284)(349,19193, 1596,1776)(350,19528, 429,16415)(351,18008, 611,06665)(333,21454, 15256,229)(334,21774, 3066,2437)(335,22455, 1099,9056)	310.226	10.8931
1238	892,6729@10,94975	87426	37993	584900	645821	31473	45362	29987	1406913	37065	1	23733	1446386	1559039	(447,34268, 10407,337)(447,8447, 5910,367)(448,34525, 1873,7374)(448,84613, 635,3787)(449,3419, 301,5025)(469,3254, 7448,691)(469,82675, 4220,3037)(470,3267, 1330,5956)(470,82843, 621,616)(471,33246, 232,04251)(893,67926, 1388,0917)(894,68243, 837,05994)(895,68396, 247,272)(466,3203, 762,155)(466,82535, 365,344)(467,3182, 226,846)(458,33377, 4855,0454)(458,83533, 2576,6091)(459,33618, 902,32794)(…	892.673	10.9497
1239	554,404@11,0544	37908	14207	103326	102555	23043	19906	1	227172	46881	1	1	421603	317332	(278,20966, 3069,3442)(278,71088, 871,254)(279,20737, 418,42398)(555,4111, 5015,573)(556,41425, 1691,9241)(557,4167, 446,71112)(593,36633, 233,17749)(577,3932, 5302,135)(578,3961, 1808,9089)(579,40546, 606,705)(580,4126, 218,462)	554.404	11.0544
1240	1118,8394@11,210699	31929	12473	366765	408311	1	17124	1	795620	10197	1	10292	792878	853832	(560,4263, 2320,5488)(560,92834, 1587,9888)(561,4287, 581,4337)(561,9302, 379,6)(582,40936, 1900,5742)(582,91156, 1363,6215)(583,41205, 502,54715)(583,9115, 227,39499)(584,4136, 114,08)(579,408, 1320,9939)(579,9075, 289,828)(571,4175, 2729,9763)(571,9199, 1942,4763)(572,42126, 739,0688)(572,92194, 323,858)(1141,8289, 885,598)(1142,8314, 608,56604)(1143,8342, 206,92801)(590,3994, 962,20605)(590,89…	1118.84	11.2107
1241	136,0524@11,219999	108606	115871	82604	1	1	121299	115886	98118	179422	80790	109175	120804	124966	(137,05923, 11075,353)(119,04963, 3944,0566)(120,052734, 254,47998)(138,06146, 1120,9574)(139,0497, 477,95633)(159,04108, 190,56334)	136.052	11.22
1242	229,1678@11,34523	243776	120171	121946	94060	104878	120738	80160	98076	295860	98630	156006	118437	130024	(230,17494, 9280,161)(231,17758, 1349,9478)(252,157, 5948,4487)(253,15883, 797,3962)	229.168	11.3452
1243	211,157@11,345385	134352	61962	75597	60369	55066	70127	47426	49277	163886	56162	82748	64703	63607	(212,16478, 9753,662)(194,15259, 688,24384)(213,16748, 1405,7546)(214,15894, 407,80997)	211.157	11.3454
1244	780,5689@11,351125	21005	1	111820	115041	1	13761	1	327140	13535	1	1	361036	391078	(391,29282, 3766,9983)(391,79526, 1741,4)(392,29208, 451,245)(392,79605, 171,09332)(413,27338, 1729,8971)(413,7772, 692,43713)(414,27576, 390,41)(781,579, 894,1029)(782,5814, 585,394)(402,2837, 1281,6134)(402,78543, 567,325)(403,28683, 280,6125)(803,56104, 3528,4138)(804,564, 1695,4725)(805,5668, 755,472)	780.569	11.3511
1245	538,4093@11,399714	13784	1	140620	119597	1	1	1	299798	16337	1	1	487127	448007	(270,21146, 1276,2966)(270,7135, 390,6417)(539,41595, 3198,97)(540,42, 1093,4686)(541,4215, 295,38998)(561,39874, 5187,9414)(562,40076, 1816,0773)(563,40216, 444,7683)	538.409	11.3997
1246	324,2412@11,685231	1163847	289560	754049	216158	522477	1136311	377550	123172	1339792	634226	351132	563864	771621	(325,24808, 20450,387)(326,2511, 4286,4814)(327,2539, 576,0261)(363,20508, 3516,524)(364,20837, 834,226)(365,19876, 708,40924)(347,23047, 50976,453)(348,2336, 10540,514)(349,2362, 1469,0715)(350,2343, 295,86362)	324.241	11.6852
1247	189,1178@11,799463	176787	109630	78772	150194	147607	100206	112342	147330	125871	89618	174170	72142	160673	(190,12546, 11238,857)(191,12839, 1603,5232)(192,12259, 454,63773)(212,10669, 3204,3599)	189.118	11.7995
1248	162,0317@11,838924	247980	78884	273943	124327	218543	134702	142884	71927	306710	199567	85479	62096	69090	(163,03851, 17222,88)(164,04118, 1740,7485)(165,04396, 237,50922)	162.032	11.8389
1249	190,1566@11,87823	320048	259073	363372	309769	347933	293554	310210	277229	409940	366339	281140	263721	278218	(191,16374, 7794,529)(173,1531, 686,2908)(192,16818, 956,50305)(208,18985, 328,05457)(213,14584, 21115,998)(214,14958, 2572,6123)(215,1504, 284,31848)	190.157	11.8782
1250	334,214@11,883333	1	1	1	1	117219	134703	110224	107658	464578	548758	239684	425257	135180	(691,41724, 1805,11)(692,42114, 793,5767)(693,42523, 291,19998)(335,2213, 12737,234)(317,21033, 683,18445)(336,22485, 3179,5537)(337,22858, 614,99554)(373,179, 1594,0778)(374,182, 431,53552)(375,17743, 361,66)(357,20325, 16061,23)(358,20697, 3562,1921)(359,20862, 834,37225)	334.214	11.8833
1251	455,336@12,113273	51220	25903	193186	209924	23126	1	13883	473130	45995	1	15380	696528	799406	(228,67447, 1386,4275)(229,17764, 735,81)(456,3422, 10691,243)(457,34485, 2994,3093)(458,34747, 719,0863)(494,30103, 1110,0499)(495,3005, 339,70667)(478,32452, 13484,903)(479,32764, 3723,0771)(480,32883, 692,3509)	455.336	12.1133
1252	260,1022@12,130846	971704	895384	904397	903673	638940	916201	871159	529853	954307	1075093	957789	597448	725846	(261,1096, 97647,7)(262,11307, 14019,141)(263,11722, 1859,6483)	260.102	12.1308
1253	238,1205@12,130846	1049059	994161	978072	1023326	709970	1038124	974803	594186	1070436	1207334	1063175	675119	816381	(239,12743, 10646,525)(240,13084, 1548,4915)(277,08368, 2194,5498)(278,0872, 318,19537)(279,08347, 239,4431)(261,1096, 98861,055)(262,11307, 14198,9375)(263,1172, 1877,7499)	238.12	12.1308
1254	162,0677@12,132308	304345	248142	281073	270358	160410	252254	226651	151825	301783	309103	274298	180828	228498	(163,07497, 31758,719)(164,07823, 3649,856)(165,08267, 400,43616)	162.068	12.1323
1255	229,1676@12,135714	26141	1	461118	228429	1	1	1	528040	31354	1	1	331779	290680	(481,32758, 601,348)(482,3269, 147,68199)(230,17532, 17855,28)(231,17744, 2495,9011)(232,17485, 271,91144)(268,1297, 248,01001)(252,1574, 15701,831)(253,16039, 2289,2166)(254,15912, 296,80832)	229.168	12.1357
1256	681,5037@12,195499	21150	1	114122	131265	1	1	1	424252	1	1	1	392520	571075	(341,7593, 6180,922)(342,26123, 2610,5466)(342,7623, 635,01166)(682,5109, 4643,2563)(683,5137, 1848,07)(684,5155, 542,088)(352,74985, 1056,016)(353,24512, 514,61)(720,46704, 315,13)(704,4927, 12949,089)(705,4961, 5303,8003)(706,4987, 1338,805)(707,49963, 322,9025)	681.504	12.1955
1257	260,102@12,406077	4937215	1898056	4927997	2272545	1561673	4600245	4472660	1484522	2189739	2287604	4755524	1506363	1873599	(261,10962, 326604,8)(262,113, 46010,004)(263,11566, 5701,0264)(264,11896, 590,1946)(283,0927, 953,2947)	260.102	12.4061
1258	162,0677@12,412801	2171155	588921	782854	2173772	1	1	1	1	762324	1	1	1	1	(163,07515, 154159,22)(164,07845, 17776,725)(165,0824, 1912,1)(166,085, 282,29)	162.068	12.4128
1259	238,1204@12,433615	6191476	2314500	6192855	2796021	4091547	5693250	5525301	3916701	5939548	2812773	2580723	1833761	5134420	(499,22998, 2321,1333)(500,23373, 778,52466)(239,12753, 68890,555)(240,13097, 10012,473)(241,13507, 1367,9001)(277,08337, 6358,162)(278,0871, 950,3015)(279,0846, 631,24695)(256,15442, 1745,0336)(261,1096, 327403,8)(262,113, 46066,81)(263,11566, 5708,063)(264,11893, 589,3785)	238.12	12.4336
1260	162,068@12,445231	2171242	588872	783425	2173773	1234146	1878953	1812413	1273227	763785	2268684	1971472	1456355	1735655	(163,07504, 144226,44)(164,07835, 16465,363)(165,08237, 1522,1707)	162.068	12.4452
1261	225,1728@12,456846	353027	373436	352833	354480	403862	349923	280768	366528	619920	406126	407984	314449	412444	(226,17993, 44508,285)(208,16913, 2366,7815)(227,18288, 5604,804)(228,18309, 790,6391)	225.173	12.4568
1262	243,1833@12,458693	865619	909642	871031	873772	1017410	864768	700526	896685	1526513	988705	1009431	782193	1010433	(509,35422, 224,65463)(244,19058, 50367,566)(226,17993, 44328,395)(227,18288, 5590,579)(228,18408, 821,4984)(245,19394, 7677,1997)(246,19662, 953,69147)(282,14426, 815,52466)(266,17252, 20496,482)(267,17557, 3262,034)(268,17877, 485,9058)	243.183	12.4587
1263	238,1204@12,459845	6206573	3178416	6198186	3462488	4099324	5703813	5545303	3910856	5924824	3741988	3318293	2600225	5129365	(499,2301, 2046,0337)(500,23416, 652,7484)(239,12753, 71970,05)(240,13097, 10338,667)(241,13484, 1426,9587)(277,08334, 6034,62)(278,08707, 895,987)(279,08426, 588,76385)(256,1547, 1477,2635)(257,15588, 118,793335)(261,10962, 315976,06)(262,113, 44471,645)(263,11557, 5485,9575)(264,11877, 566,6285)	238.12	12.4598
1264	162,0679@12,461231	2172445	1168280	1368992	2173678	1234007	1882104	1808459	1275115	1340273	2264475	1969080	1467032	1723174	(163,07503, 152067,39)(164,07834, 17379,217)(165,08229, 1588,3975)(166,08614, 243,47444)	162.068	12.4612
1265	86,0366@12,464999	410472	369377	446807	412907	1	397089	392770	358043	378739	380507	367051	367388	352831	(87,043915, 28301,76)(88,04731, 1327,7899)	86.0366	12.465
1266	204,1358@12,469615	2508397	2348341	2634781	2514955	2522134	2539467	2556059	2400677	2343675	2363030	2301497	2406947	2278124	(205,14316, 57515,33)(206,14655, 6166,326)(207,1428, 1210,4639)(243,09927, 2611,0715)(244,10226, 313,2331)(245,0967, 311,50305)(222,16959, 13739,761)(223,17247, 1893,1538)(224,17084, 203,70769)(227,12523, 95414,59)(228,12836, 10428,931)(229,13173, 1393,5385)	204.136	12.4696
1267	245,2352@12,669	373168	359159	292661	283037	364849	279912	353184	225088	388239	523891	516752	331262	309050	(246,2424, 44973,64)(247,2457, 7089,8257)(248,24847, 665,8507)(268,22348, 172,91309)	245.235	12.669
1268	189,9587@12,71246	616764	625776	150253	361859	705288	587417	465806	306655	720155	395832	473370	453064	488036	(190,96582, 23660,021)(172,95541, 5494,979)(173,95865, 397,19156)(174,95273, 3040,264)(175,95581, 235,12769)(191,96907, 1812,767)(192,96283, 16000,524)(193,96637, 1294,2793)(194,95999, 2606,3083)(195,96317, 168,78769)(212,94762, 464,01462)	189.959	12.7125
1269	325,9314@12,71446	383383	337099	111326	195257	334678	258403	243207	163303	345313	193907	231055	246502	247436	(326,93832, 11949,014)(327,9408, 1980,9646)(328,93597, 8669,076)(329,9386, 1362,4185)(330,93378, 2669,3801)(331,93604, 434,0239)(332,93088, 625,0015)	325.931	12.7145
1270	284,9047@12,716537	306282	278764	88810	157747	294183	228739	218026	139852	286181	157414	198869	197303	200110	(285,91174, 11776,085)(286,91412, 1754,0638)(287,90894, 7880,8013)(288,9118, 1030,7876)(289,90677, 1666,4623)(290,90814, 198,45076)(291,90466, 165,28459)	284.905	12.7165
1271	214,0998@12,749231	108391	42812	56030	32155	95922	40868	121587	75262	80876	34791	72517	79217	43115	(451,19064, 319,3408)(215,10735, 7366,052)(216,10864, 974,94464)(217,10591, 1696,5164)	214.1	12.7492
1272	366,2255@12,750463	532007	115193	208816	96028	411052	120298	609623	287295	315798	96110	283944	311565	127227	(367,23236, 4343,2705)(349,2221, 28311,904)(350,22458, 7709,5737)(351,221, 3274,2656)(352,2229, 834,5323)(368,23563, 1368,4269)(369,22787, 904,1569)	366.226	12.7505
1273	215,1337@12,751616	524130	221167	329154	222006	417434	211673	559007	372024	393933	219038	374975	405579	248931	(216,14114, 36500,605)(217,14369, 6105,0913)(218,14047, 1553,2277)(219,13739, 380,46)	215.134	12.7516
1274	174,1073@12,752462	566879	143833	248410	120929	429393	142762	632639	320688	355546	120583	323838	349907	155924	(349,22205, 26464,18)(350,22455, 7231,755)(351,22092, 3104,6084)(352,22263, 847,87744)(175,1145, 4756,9976)(157,10391, 4253,159)(158,10428, 401,0684)(176,11668, 670,6985)	174.107	12.7525
1275	389,2414@12,754308	283055	60045	115306	54594	161419	47172	247965	119454	177853	51987	155822	173323	72532	(390,24866, 15503,974)(391,25104, 4813,7534)(392,24838, 1855,8301)(393,25003, 348,4989)	389.241	12.7543
1276	380,2534@12,759555	1	1	1	1	182185	210458	110682	281735	116730	127435	101877	243351	32059	(381,26074, 7173,8677)(382,26382, 1706,6644)	380.253	12.7596
1277	238,1203@12,770308	14390471	14353519	14502567	15338927	10415935	15056802	12710377	9629785	15787953	16422004	14641121	11042284	13983565	(477,24274, 248,22076)(499,22986, 13331,272)(500,23346, 3979,1963)(501,2376, 990,5284)(239,12772, 205971,36)(240,13109, 29351,66)(241,13412, 3814,0835)(242,13664, 430,39767)(277,08337, 11422,177)(278,08698, 1772,4523)(279,084, 1022,53064)(256,15442, 2243,5513)(257,1586, 347,07614)(261,1095, 623242,6)(262,1131, 85235,42)(263,11545, 10611,459)(264,11835, 1041,78)	238.12	12.7703
1278	188,0131@12,7703085	134866	111476	135811	118965	78801	115414	115174	82619	121087	127742	119802	88583	112921	(189,02043, 8789,252)(190,02333, 756,0138)(191,02109, 1271,8392)	188.013	12.7703
1279	116,0833@12,77177	405824	371334	402064	384490	253043	374064	332543	247449	401120	415831	371271	281211	343240	(117,09056, 30100,027)(118,09387, 2186,84)(119,09382, 169,73692)	116.083	12.7718
1280	162,068@12,77223	3212985	2682772	3014989	2896816	1903808	2706888	2532819	1782128	3128614	3129601	2829051	2114780	2574547	(347,11923, 162,93166)(163,07516, 205140,69)(164,0784, 22994,81)(165,08325, 2325,1821)(166,08626, 315,4654)	162.068	12.7722
1281	258,0868@13,036462	99559	84544	128969	134631	52927	101136	63938	69685	123176	112317	82813	70886	75009	(259,09406, 8954,007)(260,09732, 1298,3839)	258.087	13.0365
1282	433,2865@13,083889	1	1	1	1	608946	645749	3609799	1540754	812821	645963	3250966	1392418	2905165	(434,29376, 123383,96)(416,28317, 45973,418)(417,2862, 11345,853)(418,28418, 3110,3467)(419,2845, 870,56)(435,29694, 32123,416)(436,29535, 8668,572)(437,29544, 1901,3479)(438,29364, 367,95444)(456,27554, 13365,853)(457,2788, 3394,6987)(458,27155, 1184,4689)	433.286	13.0839
1283	473,2802@13,084667	1	1	1	1	61400	65007	608912	186541	82455	63338	515305	158750	451582	(947,5638, 1370,1743)(948,56604, 935,90717)(949,5633, 596,59)(950,5628, 258,474)(985,51904, 999,354)(986,52216, 468,48203)(987,52014, 287,44)(969,5469, 4942,4)(970,55005, 3789,2402)(971,54956, 1743,1683)(972,5475, 720,29193)(973,5507, 226,2025)(474,2857, 12982,208)(475,28802, 3599,2957)(476,2724, 1947,469)(477,27643, 580,655)(512,24207, 876,8178)(513,2383, 412,8443)(496,26822, 7316,5747)(497,2714…	473.28	13.0847
1284	505,2159@13,08478	1	1	1	1	98426	103769	499935	237332	128682	101635	449483	208654	419648	(506,22363, 22301,61)(488,2131, 2612,3398)(489,2175, 847,0166)(490,21106, 203,61334)(507,22656, 6025,338)(508,22482, 3986,3237)(509,22797, 1081,1144)	505.216	13.0848
1285	489,2451@13,089445	1	1	1	1	45585	43398	262952	112191	52220	41865	224999	92039	202963	(979,5017, 1969,5933)(980,50543, 1043,7944)(981,503, 824,5957)(982,50446, 339,50333)(490,25195, 9394,988)(472,24384, 1187,8113)(473,2466, 498,03125)(491,25565, 2501,6511)(492,25354, 953,2977)(493,25528, 289,3475)	489.245	13.0894
1286	736,5828@13,148666	17269	1	122864	124725	1	1	1	425978	1	1	1	484454	529512	(369,29892, 8907,033)(369,80075, 4360,1616)(370,30078, 1186,4501)(370,80298, 255,3075)(391,28094, 938,42804)(391,78217, 398,76)(737,5892, 3352,8435)(738,59406, 1507,6183)(739,5957, 414,75)(380,28967, 2481,04)(380,79184, 1135,9984)(381,29153, 240,62334)(775,54755, 290,31998)(759,57184, 8719,202)(760,57477, 4069,8867)(761,5782, 1025,93)(762,5803, 213,035)	736.583	13.1487
1287	510,4143@13,257	43517	16533	166104	154297	13004	20675	12123	433154	23949	1	1	834769	693190	(256,21426, 3635,3286)(256,716, 1112,4714)(257,2121, 322,07858)(511,4211, 7973,728)(512,42426, 2563,5579)(513,42755, 794,05)(514,4298, 113,412506)(533,40344, 11263,923)(534,4063, 3602,479)(535,4079, 999,9257)(536,41, 176,286)	510.414	13.257
1288	236,1048@13,44623	349349	261431	404004	388604	185595	330878	273074	223556	409496	346496	321210	239373	286099	(119,0605, 2338,13)(237,11229, 5168,0645)(238,11523, 793,32996)(275,06927, 727,55005)(254,13948, 1185,1506)(255,14064, 126,67769)(259,09454, 23112,367)(260,0978, 3215,499)	236.105	13.4462
1289	248,1987@13,530152	772770	620639	802071	634354	792045	615821	662592	553967	1028560	672063	687389	563689	588221	(249,20627, 18402,73)(250,20671, 2029,8533)(251,21008, 102,35125)(266,23288, 3019,194)(267,23492, 517,12146)(271,1882, 31160,268)(272,19177, 4542,6963)(273,19418, 679,41614)	248.199	13.5302
1290	284,2457@13,632714	11355	1	310841	100081	1	1	1	326520	23980	1	1	197345	154744	(285,25348, 12151,655)(286,2563, 2947,39)(287,24945, 650,652)(307,23566, 9665,673)(308,2391, 1863,9557)(309,23923, 263,83426)	284.246	13.6327
1291	157,1463@13,653383	1492259	999050	1181959	1217930	946913	987764	1027134	869025	1114837	1119300	1097004	773442	888055	(315,30035, 1055,1245)(316,30353, 232,89)(337,2812, 234,61003)(158,15372, 96442,164)(159,15689, 10325,739)(160,15959, 656,19617)(180,13551, 6921,8174)(181,13818, 779,4008)	157.146	13.6534
1292	227,1885@13,655847	2226641	2066459	2374838	2119819	2689677	2136742	1488986	2303647	3526089	3245721	2140921	1616621	2429268	(477,36603, 1229,3407)(478,36902, 359,24384)(228,19574, 30091,648)(229,19899, 4360,044)(230,19992, 293,05383)(266,15213, 3426,9106)(267,15656, 1124,2207)(268,15317, 380,38928)(250,17798, 39679,4)(251,18117, 5834,204)(252,18118, 757,4661)	227.189	13.6558
1293	249,1706@13,661155	1127814	1084822	1248693	1167364	1432402	1135798	825470	1221465	1804568	1711516	1157529	883465	1280779	(250,17798, 39079,35)(251,18117, 5749,0303)(252,1813, 756,14154)	249.171	13.6612
1294	278,0863@13,833078	582569	514327	519302	495192	493349	508150	514013	529276	504626	506936	504229	509068	505035	(557,1796, 321,0254)(558,18207, 108,16923)(579,16077, 1614,8884)(580,1643, 618,73773)(279,0932, 32690,365)(280,09647, 6529,115)(281,09784, 925,5101)(317,0496, 923,08386)(318,05255, 186,50464)(301,07507, 15563,036)(302,07852, 2968,7354)(303,08188, 404,4007)	278.086	13.8331
1295	765,4129@14,150111	1	1	1	1	275534	305890	205224	273301	303789	290888	136154	198941	67420	(766,42145, 20554,398)(767,42474, 8601,444)(768,42773, 2370,078)(769,43054, 530,01337)(788,403, 289,23224)	765.413	14.1501
1296	222,0564@14,162693	362946	408882	328171	499552	286626	307283	294124	574022	652220	336379	258413	305852	334282	(223,06345, 37919,984)(224,06439, 7739,8716)(225,06136, 4696,5396)(226,06241, 736,56384)	222.056	14.1627
1297	362,2427@14,225222	1	1	1	1	144903	173758	100885	210916	85484	105551	78731	143168	43468	(363,25027, 13241,327)(364,25354, 2862,6667)(365,26077, 863,90283)	362.243	14.2252
1298	298,1778@14,229308	90865	75780	65188	83458	114687	107298	107260	126076	139951	105043	112132	115377	127293	(299,18524, 8981,725)(281,1742, 2583,496)(282,17734, 484,92767)(300,18982, 1644,8047)(301,1842, 389,5)	298.178	14.2293
1299	316,1882@14,229462	301860	280232	229088	305926	399432	365693	351352	435896	445322	346936	358550	389819	433755	(317,19574, 14370,776)(299,1852, 9779,013)(300,1898, 1790,4746)(301,1868, 388,72076)(318,19928, 2617,719)(319,19418, 832,38855)(355,14993, 840,5853)(334,2233, 3880,0732)(335,22446, 1069,1932)(336,22122, 291,87668)(339,1776, 11139,896)(340,1811, 2004,4863)(341,18307, 742,72925)	316.188	14.2295
1300	254,1512@14,396846	135882	154094	120422	100482	116039	128110	135408	122276	185903	115544	124788	105549	128862	(255,15814, 10632,478)(256,16193, 1626,9884)(257,16315, 291,956)(272,18588, 2602,3452)(273,187, 562,0985)(277,14075, 2171,48)(278,14398, 347,77844)	254.151	14.3968
1301	239,2249@14,459692	183037	132174	120458	115163	156703	183574	144052	140559	251285	105312	130976	144964	152062	(240,23183, 18418,63)(241,23518, 3315,7693)(242,23773, 282,84692)	239.225	14.4597
1302	342,2883@14,460847	931608	699432	614752	626382	884760	1033934	799091	788894	1315981	552349	681976	772817	884537	(343,2953, 88148,875)(344,2985, 19241,434)(345,30133, 2713,1587)(346,30334, 283,31613)(381,2516, 1444,7246)(382,252, 384,4523)(383,24646, 341,35004)(365,27698, 12141,25)(366,28015, 2829,5928)(367,28418, 1200,2516)	342.288	14.4608
1303	273,267@14,727614	2879164	2777639	2277791	2198071	3023026	2136148	2617370	1676455	3372373	4897700	4458415	2337346	2273082	(274,27457, 344383,56)(275,27783, 62922,023)(276,2806, 6580,1665)(277,2834, 535,3253)(296,25647, 2146,9932)(297,25354, 599,2566)(298,25192, 435,25668)	273.267	14.7276
1304	148,016@14,791922	519065	397640	417913	388349	389719	359501	396349	300527	432313	353195	291959	378188	337421	(149,02333, 35467,82)(150,02686, 3436,668)(151,03232, 558,8277)	148.016	14.7919
1305	222,0895@14,792538	742151	616979	671484	611899	672201	647248	699621	612229	673749	588599	526563	609380	578121	(467,16803, 1701,9731)(468,17145, 463,37073)(223,09682, 15147,958)(224,09972, 2205,11)(225,09875, 293,1967)(261,053, 1512,0116)(245,07878, 38853,95)(246,0822, 4901,653)(247,08534, 661,393)	222.089	14.7925
1306	176,0476@14,793154	582793	424267	468862	417884	440876	423602	440814	390162	473095	399033	362248	408998	377543	(177,05475, 37946,23)(178,05809, 4314,2983)(179,06271, 681,5807)	176.048	14.7932
1307	229,2408@14,828999	134626	124502	120404	121588	128789	99890	115422	149390	163828	224059	242732	156859	135144	(230,2482, 16988,617)(231,25143, 2682,1685)(232,25398, 212,90152)	229.241	14.829
1308	289,2618@14,943	360534	287045	345646	348349	308937	241355	261276	495369	371191	295573	372927	418791	409507	(290,26947, 42942,457)(291,27292, 7699,6284)(292,27527, 941,2284)	289.262	14.943
1309	364,2603@14,967111	1	1	1	1	184299	233366	140974	327937	153412	229173	129413	327301	56650	(365,26678, 24206,496)(366,26996, 5470,916)(367,27414, 1089,7233)	364.26	14.9671
1310	661,172@14,979	1	1	1	1	144204	156489	443855	488600	124905	279261	286295	367879	248759	(662,18005, 1930,7866)(644,1698, 11745,524)(645,173, 4366,5635)(646,16925, 5786,9624)(647,17163, 2105,8)(648,17426, 445,11832)(663,1831, 783,8401)(664,18, 1022,1889)(665,1826, 328,38998)(684,16223, 457,0611)(685,16626, 144,81557)	661.172	14.979
1311	171,1624@15,036001	259854	191241	291438	258523	289781	227064	264693	232538	329937	218156	236225	209241	196389	(172,16974, 28845,645)(173,17307, 3262,9167)(174,17532, 204,13307)(194,15088, 679,2738)	171.162	15.036
1312	287,2829@15,069307	1099034	928794	1280640	1112383	985583	1110659	1051753	1408525	1463157	641097	957686	927858	1330556	(288,29025, 77388,734)(289,29352, 14886,707)(290,29523, 1220,6753)	287.283	15.0693
1313	287,283@15,069307	1096504	920236	1280640	1097336	979603	1109581	1051753	1408525	1463157	641097	954974	927858	1328529	(288,29025, 77388,734)(289,29352, 14886,707)(290,29523, 1220,6753)	287.283	15.0693
1314	324,2663@15,192333	1	1	1	1	225353	319802	139965	469487	202106	259008	126148	408186	77845	(325,2743, 6578,7466)(307,26334, 9439,265)(308,2666, 2253,9143)(309,2738, 439,82114)(326,27737, 1506,0656)(327,2811, 268,02777)	324.266	15.1923
1315	364,259@15,198668	1	1	1	1	452640	619905	319986	880651	360918	511837	245684	743506	130311	(365,26672, 32663,021)(366,27008, 7167,9)(367,27405, 1291,3778)(368,27884, 232,90332)	364.259	15.1987
1316	271,2511@15,201613	384531	312620	357992	369310	280268	309279	339679	469273	410175	297496	322215	396548	397992	(272,2586, 32089,576)(273,26193, 5722,5527)(274,2664, 771,7946)	271.251	15.2016
1317	261,1371@15,306845	82802	96274	93324	89856	105160	85898	109343	86350	90007	84810	80852	86300	93245	(262,1441, 11221,885)(263,15054, 2081,2615)(264,1517, 244,48668)	261.137	15.3068
1318	276,1727@15,306846	281296	319551	307720	299628	345225	290936	374081	305969	304862	291419	278635	277648	309198	(277,1803, 36265,65)(278,18365, 6596,2153)(279,1894, 1210,676)	276.173	15.3068
1319	287,2829@15,343924	2303881	1580633	2261488	1942501	1998769	2225111	1996191	2910419	2700263	1264756	1719645	1764571	2798855	(288,29044, 247145,36)(289,2936, 47009,934)(290,29657, 5028,4873)(291,29913, 427,43927)	287.283	15.3439
1320	246,1835@15,365231	2060663	1528759	1787076	1220102	2573096	1450333	1953791	1197072	3129146	1205219	1775875	1566894	1260433	(515,35583, 372,84537)(516,3563, 126,204605)(247,19084, 38044,043)(248,1943, 5426,1094)(249,19113, 1163,4324)(285,14703, 3550,4302)(286,15012, 573,9007)(287,14542, 572,0854)(264,21732, 6711,476)(265,22052, 1262,0607)(269,17303, 138238,72)(270,1763, 20317,873)(271,18042, 2628,8884)(272,1851, 467,78244)	246.184	15.3652
1321	184,1462@15,367847	230448	161040	188781	125921	290541	154151	209947	131452	392318	116609	192580	157984	131490	(185,15363, 22013,064)(186,15704, 2656,9607)(187,15607, 159,41693)	184.146	15.3678
1322	243,2564@15,399077	70767	48031	61996	46033	45968	56744	45682	102027	74585	40067	65673	100256	107908	(244,26382, 7296,9062)(245,26726, 1195,4432)	243.256	15.3991
1323	252,1707@15,422232	121134	142591	168175	185551	82207	146203	150520	99016	113294	140155	158588	67897	135093	(253,17804, 10577,14)(254,18164, 1654,9622)(255,17448, 164,49554)	252.171	15.4222
1324	316,1293@15,430693	112108	137304	115650	125793	118657	142980	125384	121869	128511	112197	101113	138635	117073	(317,13657, 8096,473)(318,14008, 1510,8114)(319,14227, 391,37308)	316.129	15.4307
1325	213,2458@15,569768	277300	181167	258666	276422	164424	230167	243046	203445	218066	252476	218969	217356	210662	(214,2531, 18611,148)(215,2565, 3005,3386)(216,25975, 177,89)	213.246	15.5698
1326	303,2774@15,587539	176196	136668	203222	176628	235817	165684	123113	345773	300899	81499	115962	173085	245253	(304,28503, 22726,133)(305,28815, 4384,9624)(306,2897, 624,46155)	303.277	15.5875
1327	310,1783@15,606999	276448	268550	282779	276678	283236	274363	272524	247622	291560	271518	270680	266980	255409	(311,18604, 18483,95)(293,17386, 1215,4492)(312,1897, 3563,9807)(313,19446, 836,96844)(349,14258, 476,03226)(333,16785, 4873,3364)(334,17142, 1012,0745)(335,17664, 346,56442)	310.178	15.607
1328	287,2827@15,666538	315059	201406	231362	227966	243787	287821	266864	269487	347718	154774	211665	191896	314803	(288,2901, 28628,576)(289,29343, 5488,4014)(290,2962, 616,4831)	287.283	15.6665
1329	326,0008@15,711461	1272856	1200264	1534977	1307994	1263923	1161830	1198815	1313236	1288191	1120635	1203256	1295192	1314414	(674,99115, 1208,6792)(675,9942, 238,93463)(676,9883, 2257,707)(677,99207, 465,1131)(678,98566, 1851,3075)(679,9887, 381,55)(680,983, 815,3938)(327,0086, 41777,215)(328,0119, 4102,405)(329,00565, 38836,92)(330,00912, 4134,74)(331,00287, 13209,329)(332,00616, 1389,8967)(333,00076, 1456,8292)(364,96436, 1426,5715)(348,99036, 17954,078)(349,99384, 1950,0132)(350,9876, 18247,137)(351,99094, 1836,6477…	326.001	15.7115
1330	364,2595@15,730556	1	1	1	1	75451	102552	51721	138129	58034	80899	45569	134023	21944	(365,26645, 11336,204)(366,26978, 2613,1543)(367,27393, 534,0111)	364.26	15.7306
1331	229,2409@15,805078	1564140	1464618	1511083	1536093	1442696	1553809	1695389	1578694	1815297	1356051	1586642	1758050	1546136	(459,48846, 1487,1882)(460,49176, 431,36615)(230,24815, 161921,73)(231,25128, 26454,584)(232,25438, 2213,7153)(252,22987, 463,1323)	229.241	15.8051
1332	252,1705@15,848077	76091	86152	108835	122847	66072	103506	97392	75540	69584	87525	97427	49235	99946	(253,17784, 9635,569)(254,1814, 1490,7947)(255,17664, 192,78667)	252.171	15.8481
1333	326,0008@15,855693	607786	535724	608558	531741	574608	510126	485306	582007	570100	508760	501451	541228	562876	(327,00848, 9390,666)(328,01178, 937,2577)(329,0055, 8743,277)(330,00894, 936,3845)(331,00278, 2924,2456)(332,00592, 290,53076)(333,0005, 321,1331)(364,96436, 384,62616)(348,99023, 4316,501)(349,9937, 443,89304)(350,9875, 4340,797)(351,99072, 431,9777)(352,9848, 1401,4724)	326.001	15.8557
1334	303,2774@15,859462	243612	153347	204591	215246	274601	176201	148690	367828	334220	97743	122713	180518	318767	(304,28497, 24676,514)(305,2882, 4897,6255)(306,29053, 653,4884)	303.277	15.8595
1335	386,3145@15,987844	109098	115401	118854	125470	125221	125651	118672	122744	129941	125073	122957	119945	131077	(387,32193, 10030,399)(388,32535, 2393,4392)(389,3284, 358,53384)(409,30228, 214,9123)	386.315	15.9878
1336	208,1822@16,002153	371183	297493	160784	213034	130911	261380	240232	271577	159978	332323	351902	158774	170562	(209,19002, 22393,348)(191,17926, 6945,6064)(192,18246, 1143,84)(210,19347, 3391,637)	208.182	16.0022
1337	128,1199@16,02377	78204	68242	191787	345352	93611	78192	91067	165235	116422	81127	61229	227582	191688	(129,12724, 10608,338)(111,11683, 5389,972)(112,11994, 504,86)(113,106705, 460,8175)(130,12868, 914,10736)	128.12	16.0238
1338	238,1541@16,023846	49822	37696	119768	200277	71326	55101	62719	115072	76582	60032	39060	140582	123758	(239,16173, 10222,861)(240,16563, 1539,0499)(241,1571, 38,01)	238.154	16.0238
1339	280,1317@16,061	133468	150550	153961	152155	112844	147888	133064	77232	162880	160258	127884	98850	126574	(281,1388, 1903,1101)(282,142, 338,72232)(319,09613, 523,7362)(298,1658, 958,3229)(299,16357, 399,38834)(303,12057, 10497,029)(304,12418, 1803,0438)(305,12408, 400,51007)	280.132	16.061
1340	208,1831@16,148232	531080	435295	237460	306606	201198	374497	345478	404869	242945	477827	517288	247875	241670	(209,19005, 27953,465)(191,17928, 8651,626)(192,18262, 1361,7268)(210,19342, 4180,409)	208.183	16.1482
1341	370,3191@16,318077	536850	320021	239465	260826	398694	655018	495055	395642	511290	305476	427682	341550	374946	(371,327, 40157,02)(372,3305, 9501,864)(373,3333, 1385,2771)(409,2826, 625,2923)(393,30896, 4644,175)(394,31244, 1154,4954)(395,31448, 190,65538)	370.319	16.3181
1342	287,2463@16,338617	312773	169372	403389	232430	184429	290429	187040	310109	364059	191875	235690	230311	236467	(597,4807, 466,83463)(598,4849, 156,68307)(288,25372, 18002,43)(289,25702, 3502,3088)(290,2588, 425,0323)(326,20682, 818,83844)(310,23587, 11560,796)(311,2389, 2281,3745)(312,2374, 177,97417)	287.246	16.3386
1343	330,223@16,429232	277888	304753	325291	350342	338750	329345	326009	317805	346855	285127	338481	355678	337644	(331,2303, 21334,396)(313,22098, 2954,7986)(314,2256, 717,2239)(315,21838, 244,9346)(332,23383, 4878,2285)(333,22995, 1411,9608)(353,21255, 6025,859)(354,21616, 1277,8523)(355,21136, 623,2769)	330.223	16.4292
1344	216,1724@16,435694	95904	96779	389025	687464	138538	125823	125882	242685	155373	104486	90332	330366	289407	(217,18019, 2755,4778)(199,1692, 16632,107)(200,17262, 2272,9546)(201,17096, 178,79384)(218,18352, 348,3131)(239,1618, 4915,0317)(240,16609, 734,8977)	216.172	16.4357
1345	128,1202@16,440617	52250	44589	191176	331621	69139	51385	55037	115199	74185	47454	45779	158033	136742	(129,12709, 995,3346)(111,116875, 10218,001)(112,1201, 1030,2924)(130,12505, 107,31923)	128.12	16.4406
1346	294,1832@16,513615	50051	76650	48951	42980	87972	76658	69470	51748	99057	83171	74277	48002	52056	(295,19052, 7675,9253)(296,19385, 1426,063)(297,1992, 530,456)	294.183	16.5136
1347	301,2983@16,584923	843645	815761	622612	600659	1204961	603800	770819	439234	1292676	1926391	1698851	649803	631025	(302,30566, 101230,74)(303,30893, 19777,164)(304,31183, 2404,5225)(305,31488, 186,57846)	301.298	16.5849
1348	330,2229@16,603617	395692	413583	358122	359019	521263	501037	471054	457063	500157	493597	522274	517205	441789	(331,23, 12887,848)(313,2208, 1498,4474)(314,225, 371,34915)(315,2161, 246,1383)(332,234, 3095,5186)(333,23047, 921,4854)(353,21262, 4002,0435)(354,21594, 915,25)(355,21146, 478,56)	330.223	16.6036
1349	250,1563@16,609999	130358	124539	138419	87610	179467	125590	170368	86806	206263	115647	129435	127951	129266	(251,16354, 8834,222)(233,15358, 1066,1122)(252,16707, 1508,5684)	250.156	16.61
1350	243,2194@16,699078	122814	108764	169675	142337	111833	125512	102680	146778	193781	78343	92932	169967	179749	(244,22711, 12828,608)(245,23055, 2065,401)(246,23154, 221,34459)(266,20923, 3637,1875)(267,20737, 864,5484)(268,20206, 226,42082)	243.219	16.6991
1351	353,2775@16,73377	301884	313913	332548	347707	326966	331837	326669	320626	342193	346325	336061	336560	336275	(354,28494, 27816,986)(355,28815, 5194,4976)(356,29037, 926,7977)	353.277	16.7338
1352	317,2925@16,75725	71167	68052	73170	69156	73109	39641	56461	105391	157178	1	89057	88466	83198	(318,30026, 9162,363)(319,30313, 1894,8824)(320,30338, 275,03915)	317.293	16.7572
1353	230,1526@16,801916	291300	201994	359862	795252	333274	154593	1	210711	217069	106109	78009	141688	184839	(483,2937, 290,315)(231,15865, 13607,1045)(232,16191, 1916,4525)(233,15733, 442,12662)(269,11542, 583,6775)(248,18436, 284,72598)(253,14085, 15141,792)(254,14445, 2000,1676)(255,14326, 221,92665)	230.153	16.8019
1354	174,1039@16,81775	1	1	1	1	149512	123361	76443	86385	76894	75802	63525	107435	1	(175,11108, 1430,1913)(157,10034, 9148,986)(158,10321, 1235,1362)(176,11198, 129,31125)	174.104	16.8178
1355	602,3527@16,817875	1	1	1	1	171835	120473	64259	71105	52662	60668	41525	102367	1	(603,3593, 8565,927)(604,3614, 3861,5498)(605,35846, 1552,0887)	602.353	16.8179
1356	367,1239@16,819113	1	1	1	1	218498	184129	148911	162328	129731	146110	118336	167988	25318	(184,56866, 11500,806)(185,0707, 3051,0967)(185,56944, 2083,3066)(186,07085, 470,77573)	367.124	16.8191
1357	226,1723@16,81989	1	1	1	1	1203758	957169	579208	667612	596225	575155	488605	845555	56860	(227,17885, 76917,484)(228,18279, 13925,633)(229,18707, 2288,374)(230,18597, 274,1175)	226.172	16.8199
1358	176,1195@16,81989	1	1	1	1	191220	149259	93075	105542	100171	94349	80790	137468	11402	(177,12592, 667,9222)(159,11624, 11824,958)(160,12097, 1883,188)	176.119	16.8199
1359	312,1705@16,819891	1	1	1	1	5286746	4050318	2530573	2813439	2091704	2356660	1682931	3385877	165980	(625,34595, 31473,59)(626,3503, 12132,129)(627,3516, 2898,4678)(628,356, 577,8144)(663,30066, 472,57126)(647,328, 2036,0574)(648,33234, 861,78876)(649,33496, 251,91125)(313,17703, 272730,38)(314,1803, 52009,207)(315,18378, 6920,8174)(316,18945, 1238,9171)(351,1332, 1080,9071)(352,13547, 269,91574)(353,12326, 390,55716)(335,15884, 13700,65)(336,16287, 2786,9548)(337,1575, 1862,2725)	312.171	16.8199
1360	130,0778@16,82	1	1	1	1	232845	178614	110385	128820	117845	113321	93664	163069	1	(131,08496, 15933,258)(132,09064, 2413,4163)	130.078	16.82
1361	272,178@16,8201	11428	1	1	1	18975128	14146373	8178421	9443018	8408480	8139089	6698446	12286836	667383	(545,36176, 46843,062)(546,3652, 18970,47)(547,36816, 4135,978)(548,3703, 640,23114)(549,3774, 137,63666)(567,3422, 237,76001)(137,0958, 1441,96)(273,1844, 542653,1)(274,1882, 100673,766)(275,19138, 13034,553)(276,19516, 1253,1467)(290,21115, 5807,8525)(291,2157, 1379,7789)(292,21494, 420,84805)(295,16608, 3536,9387)(296,1684, 811,2225)	272.178	16.8201
1362	624,3396@16,820572	1	1	1	1	757739	582903	1	368368	200598	319004	170762	508709	1	(625,3464, 48607,26)(626,3497, 18656,928)(627,35254, 4480,509)(628,3589, 939,58856)(647,32806, 2731,3)(648,33215, 1159,1528)	624.34	16.8206
1363	134,0726@16,820873	1	1	1	1	142014	122047	77584	85683	80276	76628	69291	112905	1	(135,07909, 878,5288)(117,069374, 10475,763)(118,07587, 1705,1099)	134.073	16.8209
1364	634,2966@16,821001	1	1	1	1	1361710	927170	468744	552996	389628	441340	280431	769962	1	(635,3018, 64667,2)(617,29095, 6958,6963)(618,2941, 2927,8274)(636,3048, 26711,432)(637,30444, 14132,38)(638,306, 4990,2256)(673,2571, 848,77246)(674,25824, 435,07376)	634.297	16.821
1365	132,094@16,821001	1	1	1	1	431007	333909	207483	240797	215301	208464	176535	300910	1	(133,10046, 30319,879)(134,10544, 4050,4902)(155,08432, 1104,1362)	132.094	16.821
1366	344,1082@16,82175	1	1	1	1	574312	458294	343702	363474	1	329710	228586	422926	44258	(689,2221, 947,9437)(690,22455, 493,93002)(345,1142, 11976,224)(327,10367, 19541,521)(328,10712, 4122,306)(329,10648, 1617,4877)(330,1083, 372,1686)(346,12015, 2873,723)(347,1154, 3849,8374)(348,11923, 800,52997)(349,111, 1428,1342)	344.108	16.8218
1367	148,0889@16,821777	1	1	1	1	241129	186450	114758	128361	121645	116950	95301	166484	13358	(149,09502, 776,6833)(131,08498, 14615,9375)(132,09023, 2186,1924)	148.089	16.8218
1368	618,3215@16,822	1	1	1	1	420842	323425	189519	205945	149553	190829	149544	286455	1	(1275,6056, 678,58875)(1276,6073, 520,035)(1277,6102, 361,93002)(619,32886, 14330,572)(620,3324, 5621,5913)(621,33496, 1494,1088)(622,3366, 389,43854)(657,283, 8146,7812)(658,2862, 3404,5178)(659,28674, 1765,72)(660,28735, 552,625)	618.322	16.822
1369	118,0778@16,823	1	1	1	1	1	341387	210693	248506	220938	213324	181310	301928	19502	(237,16296, 6244,797)(238,16681, 1246,3574)(239,16283, 778,79004)(119,0848, 17085,777)(120,088554, 1830,3215)(141,06886, 1204,6549)	118.078	16.823
1370	158,1092@16,823	1	1	1	1	184932	144069	89533	101684	94369	93256	76784	132979	1	(159,11618, 13196,716)(160,12088, 2108,2412)	158.109	16.823
1371	908,5135@16,823002	1	1	1	1	418791	274984	115401	143721	1	1	57044	1	1	(909,5155, 18936,34)(910,51886, 10892,794)(911,5221, 3647,778)(912,52344, 994,944)(931,4961, 2972,45)(932,4987, 1923,9241)(933,4938, 772,588)	908.514	16.823
1372	144,0934@16,823124	1	1	1	1	205838	162340	100376	115487	99141	103257	89602	142958	1	(145,10039, 14724,086)(146,10567, 2515,7588)(167,08444, 496,93378)	144.093	16.8231
1373	146,109@16,823124	1	1	1	1	189883	149079	90866	105968	90865	97498	76704	128771	1	(147,11607, 11552,0205)(148,11989, 1488,2201)(169,09912, 2133,0776)	146.109	16.8231
1374	186,1403@16,823444	1	1	1	1	472551	368249	238694	257023	248286	227681	204531	326344	21542	(187,14749, 30000,146)(188,15317, 7786,5137)	186.14	16.8234
1375	254,1673@16,823555	1	1	1	1	532397	403461	249023	281811	254622	257620	212692	373961	28571	(509,3404, 1250,7263)(510,34363, 551,23376)(511,3443, 168,05501)(255,1739, 31434,82)(256,1772, 6395,6343)(257,181, 953,4167)	254.167	16.8236
1376	526,3441@16,823856	1	1	1	1	242959	152755	1	79291	60957	59214	47163	123560	1	(527,35077, 12384,578)(528,3542, 5070,0103)(529,3568, 1154,86)(530,3583, 216,69167)	526.344	16.8239
1377	328,1402@16,824375	1	1	1	1	310995	252654	1	184717	135414	167628	120944	225292	20875	(657,2834, 6338,4224)(658,2872, 3029,8274)(659,2875, 1579,89)(660,2888, 530,7233)(679,26855, 1136,0486)(680,2716, 526,95)(681,2695, 363,9114)(329,1483, 10524,45)(330,1521, 2152,869)(331,15027, 932,1288)	328.14	16.8244
1378	92,0621@16,825142	1	1	1	1	220496	172675	1	123558	107596	110176	89596	146672	1	(185,13174, 11374,664)(186,1355, 1828,8444)(93,069626, 3873,9944)(94,07361, 296,36142)	92.0621	16.8251
1379	170,1093@16,825335	1	1	1	1	1	148808	96159	110188	97723	96767	76708	1	1	(171,11548, 11947,793)(172,1197, 1778,5748)	170.109	16.8253
1380	402,1276@16,885077	144152	130739	165123	107715	197949	145497	107255	106911	240141	85183	75865	133314	155186	(403,13483, 13754,521)(404,138, 3001,5552)(405,13504, 2597,9546)(406,13617, 597,9638)(407,1303, 1152,99)	402.128	16.8851
1381	434,1326@16,926077	823734	484003	356236	576561	248770	383930	421158	498844	275211	387362	549929	355131	495263	(435,13968, 29798,59)(436,14264, 7882,701)(437,1404, 6025,5684)(438,1426, 1405,0607)	434.133	16.9261
1382	212,1775@16,936916	93383	88817	161882	142908	100585	179705	186375	120564	148146	96993	62598	1	120028	(213,18475, 14477,56)(214,18507, 2356,9783)(215,18507, 329,75668)	212.178	16.9369
1383	315,3138@16,941538	278113	155624	257066	221331	221097	223076	227582	254872	293397	144135	182218	189111	318793	(316,32092, 19210,748)(317,32422, 4238,7134)(318,3262, 551,19617)	315.314	16.9415
1384	148,0523@16,969692	1142192	1260496	580310	1075294	1054571	1313508	600681	561388	1465771	1164814	1261375	255670	660491	(149,05937, 103318,96)(150,06268, 9659,313)(151,06615, 863,7892)	148.052	16.9697
1385	650,2123@16,976768	256285	345573	106990	236251	200082	216238	61964	50953	330058	217103	227573	16500	89430	(651,2203, 19248,535)(652,2236, 7446,846)(653,2269, 1869,293)(654,2291, 412,99084)	650.212	16.9768
1386	314,1156@16,976847	3752835	4536912	2270111	3560246	3317823	3551329	1678502	1553071	4609407	3491662	3459938	889882	2034852	(651,22046, 14595,3955)(652,22375, 5652,4087)(653,2272, 1432,2905)(654,22986, 316,30835)(315,12253, 41360,44)(316,12598, 8470,087)(317,13083, 1643,4298)(353,0786, 7297,555)(354,0822, 1492,7332)(355,07507, 1017,3762)(332,1493, 27824,799)(333,15298, 5895,8)(334,15573, 862,457)(337,10468, 208284,02)(338,10803, 40384,94)(339,11072, 5852,726)(340,11365, 693,29694)	314.116	16.9768
1387	336,0973@16,981155	2553642	3185430	1712144	2489238	2256786	2350415	1166418	1054208	3174860	2380278	2270017	646776	1393437	(337,1047, 203192,83)(338,10806, 39411,855)(339,11078, 5706,923)(340,11365, 675,0338)	336.097	16.9812
1388	434,1328@17,098463	545997	336635	208654	361672	146510	276047	292127	290626	162371	291290	416180	243116	298450	(435,13995, 23120,514)(436,143, 6072,5503)(437,1407, 4727,9497)(438,1429, 1145,8715)	434.133	17.0985
1389	315,3138@17,205076	467720	215349	345012	317092	330248	376052	346846	394485	466462	222565	270987	288469	546325	(316,32126, 35085,965)(317,32452, 7861,8613)(318,3273, 930,3493)	315.314	17.2051
1390	274,1935@17,214224	1	1	1	1	992342	782220	414036	611003	485375	495846	388164	734892	71577	(549,39246, 385,5875)(550,39624, 153,76)(275,2009, 59058,047)(276,2043, 11908,443)(277,2103, 1813,2888)(278,21185, 297,1825)(292,22534, 1287,07)	274.193	17.2142
1391	266,1517@17,235847	361355	310740	293833	321001	287432	280375	297934	280085	282127	283270	236351	276063	263838	(267,15894, 5480,7534)(268,16226, 980,2625)(305,11575, 418,14307)(284,186, 1300,22)(285,19348, 459,185)(289,1413, 8377,144)(290,14487, 1456,0647)(291,14832, 366,0238)	266.152	17.2358
1392	279,256@17,282099	59585	55395	1	42929	63749	1	47482	1	280607	31367	303645	87622	51376	(280,26358, 5999,776)(281,26538, 1206,3469)(282,27423, 266,926)	279.256	17.2821
1393	199,1943@17,57454	1295506	987632	1017491	1174344	1252742	1255238	1180500	1066848	1766222	1103044	1275683	763905	868089	(399,39484, 584,36304)(400,3978, 143,50539)(421,37552, 378,79)(200,20114, 132029,81)(201,20445, 18183,754)(202,20729, 1503,2571)(222,18144, 2602,8542)(223,18437, 182,62083)	199.194	17.5745
1394	279,2563@17,623232	36875	31512	27417	26968	39291	27608	34064	20774	98679	79966	151813	52307	36584	(280,26364, 4573,322)(281,26566, 902,5723)	279.256	17.6232
1395	257,2717@17,678463	469953	519979	614947	621044	510055	569679	643208	608630	615111	511278	600296	683312	616812	(515,5511, 137,91502)(258,27957, 52598,62)(259,28287, 9033,28)(260,28586, 894,39154)	257.272	17.6785
1396	300,2092@17,731333	1	1	1	1	29091	69512	95234	51662	31918	89858	37988	111062	47661	(301,21667, 7699,705)(283,20428, 475,245)(302,22034, 1773,9423)(303,22427, 614,1525)	300.209	17.7313
1397	279,2564@17,761833	94960	43779	89732	1	35052	25411	35006	48345	160152	45298	124383	111904	76793	(280,2637, 8116,1562)(281,26572, 1750,4208)(282,27347, 358,6743)	279.256	17.7618
1398	305,2722@17,763002	90871	110849	135900	129396	109477	119055	133657	125456	126201	112926	116813	148782	138172	(306,2794, 13091,755)(307,28265, 3007,8865)(308,28174, 1072,3947)	305.272	17.763
1399	279,256@17,787462	87862	32991	31647	62328	40413	30669	28923	48345	177906	23628	138591	106720	76793	(280,26355, 7770,154)(281,26578, 1688,8776)(282,27142, 378,37338)	279.256	17.7875
1400	278,2244@17,8525	1	1	1	1	1	33376	60252	29109	187135	1	188913	62136	1	(279,23203, 2204,46)(280,23367, 539,7217)(296,25876, 8569,138)(297,26114, 1857,1333)(298,25394, 575,7367)	278.224	17.8525
1401	668,3156@17,906168	391204	279216	188025	345805	1	313101	309570	312330	146705	322953	531395	262630	304188	(669,3231, 11204,661)(670,3265, 4374,734)(671,32623, 1920,9132)(672,32794, 615,31665)(707,28107, 642,605)(691,3059, 4229,695)(692,3101, 1908,4276)(693,3089, 869,14923)	668.316	17.9062
1402	312,1766@17,922077	1334926	752725	469854	910040	360756	892646	853164	881142	424214	868648	1427509	723641	811277	(625,359, 1342,586)(626,3624, 556,45154)(627,3603, 259,80692)(663,3093, 269,30453)(647,3412, 5388,942)(648,34436, 2251,6409)(649,3428, 950,9478)(650,34424, 264,84198)(313,18307, 17640,55)(295,17212, 807,7738)(314,18628, 3510,7056)(351,13425, 2185,536)(352,13766, 472,14664)(353,13388, 257,945)(330,21033, 17265,48)(331,2188, 4107,5923)(332,21188, 966,5815)(335,1655, 10324,495)(336,16895, 2127,8271)…	312.177	17.9221
1403	448,1482@17,93877	1209684	1359973	828847	1403167	586502	1220761	1349087	1282594	650896	1255255	1742464	1081934	1495528	(449,15594, 43513,785)(450,1587, 11340,298)(451,15662, 8931,822)(452,1589, 2175,0977)	448.148	17.9388
1404	432,1756@17,94646	202926	309422	236534	405839	198053	367585	415434	418909	215617	373204	536434	301231	436330	(433,18356, 12821,67)(434,18674, 3099,317)(435,18506, 973,18304)(450,2141, 440,045)	432.176	17.9465
1405	407,1221@17,950924	276486	299157	197976	315771	152142	284561	309674	304043	161739	282771	372305	221728	311645	(408,12958, 10002,981)(409,13266, 2514,0269)(410,13037, 1607,314)(411,13263, 397,14548)	407.122	17.9509
1406	312,1769@17,956076	526180	317697	439599	845058	331148	850157	806675	829508	400012	829324	1512528	690683	768304	(625,35895, 1214,4462)(626,3627, 500,35226)(627,3604, 237,58542)(663,3078, 366,96)(647,3412, 4868,9688)(648,3444, 2015,9415)(649,3428, 872,0985)(650,343, 457,26)(313,18304, 16756,146)(295,1753, 731,9245)(314,18625, 3311,5735)(315,1944, 8812,49)(351,1355, 3583,73)(352,1393, 692,13)(353,136, 530,8)(330,21033, 15155,6045)(331,21936, 3722,13)(332,21207, 856,8669)(335,16553, 9701,358)(336,1689, 1990,6…	312.177	17.9561
1407	303,2924@17,959768	146694	147740	143416	214030	132047	121161	199766	125976	976692	249359	396879	309788	134241	(304,30008, 22450,637)(305,30356, 5262,1426)(306,3061, 613,0585)	303.292	17.9598
1408	314,1882@17,97125	315477	327028	262734	238188	97519	1	98629	90449	252247	172991	157508	119795	101352	(629,2811, 157,969)(651,02545, 237,01332)(315,1953, 14630,297)(316,1994, 3267,5352)(317,20654, 1310,1185)(337,17572, 1544,5155)(338,17538, 278,15112)	314.188	17.9713
1409	278,2237@17,988556	48169	1	65781	25958	33488	1	1	17680	182104	1	231562	60367	34688	(279,23172, 2118,0386)(280,23303, 480,04855)(296,25845, 8339,4)(297,25952, 1749,4845)(298,253, 589,70337)	278.224	17.9886
1410	230,1522@18,049694	234040	184144	236665	218473	197184	185446	194206	180414	249937	205367	172976	179623	186112	(231,15933, 7022,7705)(232,16286, 993,4548)(233,15448, 707,27997)(253,14174, 5442,663)(254,14532, 751,1261)	230.152	18.0497
1411	610,279@18,052778	1	1	1	1	465745	361096	192715	132010	1071282	278129	165079	176198	44564	(306,14905, 912,4149)(306,64902, 294,15125)(611,2868, 26497,666)(612,29016, 10599,327)(613,2929, 2510,0667)(614,2963, 491,95227)(633,10284, 341,865)	610.279	18.0528
1412	228,1369@18,071615	569007	365725	646266	540170	368144	338677	482203	354820	840768	400851	305805	295013	401448	(479,2621, 931,6724)(480,2647, 252,54768)(229,1437, 27387,135)(230,14706, 3569,3003)(267,0999, 704,2023)(251,12556, 23735,137)(252,12914, 3151,3486)	228.137	18.0716
1413	295,2519@18,126858	1	1	1	92325	130743	1	80953	1	395462	1	612274	173209	146672	(296,25876, 12188,15)(297,2609, 2583,184)(298,25458, 485,36282)(334,2125, 106,0)(318,24042, 7145,7603)(319,23764, 1380,4443)	295.252	18.1269
1414	398,351@18,128538	209829	102810	82294	117081	68889	175510	140259	140589	116723	109846	145721	100022	143287	(399,3584, 11329,423)(400,36148, 3058,5068)(401,36398, 448,03845)(421,34067, 433,59158)	398.351	18.1285
1415	448,1482@18,147152	1206443	680634	433617	608092	272178	646301	673780	556741	279584	648745	929700	540138	575717	(449,15604, 39949,7)(450,1588, 10377,619)(451,15686, 8328,724)(452,1589, 2058,09)	448.148	18.1472
1416	264,2093@18,189	251745	200193	234024	193605	95259	184439	108772	146216	275471	116840	168082	165287	154022	(265,21643, 8922,056)(247,20631, 1243,0831)(248,20744, 271,5677)(266,2199, 1849,0723)(287,1992, 6550,184)(288,20288, 1438,9869)	264.209	18.189
1417	290,1885@18,234386	498986	309062	513107	368144	405178	328342	459032	415937	582674	353654	416582	296686	369944	(291,19604, 47712,94)(292,19955, 9691,121)(293,20694, 2314,6511)	290.188	18.2344
1418	275,1532@18,235077	147932	91255	147010	108802	115924	91118	127937	117251	174656	103116	122105	86311	104109	(276,15985, 14247,067)(277,1654, 2806,0662)(278,1658, 347,25687)	275.153	18.2351
1419	320,2371@18,286499	775577	1035485	1162594	527847	726220	1285170	973878	1367036	1355414	929742	1	1192218	991821	(663,4602, 217,74457)(321,243, 17888,877)(303,23218, 3449,1687)(304,233, 883,7767)(305,23367, 174,72)(322,2482, 4188,4097)(323,25354, 1122,1133)(359,19995, 1227,9774)(360,2053, 357,1025)(361,1901, 950,8575)(338,2729, 1729,5936)(339,27597, 449,71823)(343,22867, 31355,736)(344,23193, 7233,5684)(345,23267, 1757,9625)(346,232, 237,50546)	320.237	18.2865
1420	342,221@18,289	811459	829736	836363	237588	1	879144	772569	880913	923352	768215	714430	915700	711560	(343,229, 23950,594)(344,23227, 5709,0366)(345,23337, 1601,96)	342.221	18.289
1421	342,2221@18,291668	698409	780420	840920	1106927	507733	804240	760080	795499	1	794268	704746	800501	803810	(343,22916, 22166,51)(344,23233, 5267,584)(345,23343, 1538,644)	342.222	18.2917
1422	300,2089@18,311222	1	1	1	1	80429	173899	168015	109700	52036	205128	108855	186756	65524	(301,21664, 9010,642)(283,20557, 761,47876)(284,20932, 168,44876)(302,22018, 2177,2168)	300.209	18.3112
1423	329,3297@18,321	547335	465227	286608	286216	684055	319926	478112	200750	816607	1280158	1165491	321769	313103	(330,3372, 50375,17)(331,34045, 11144,34)(332,3431, 1385,6747)	329.33	18.321
1424	284,2358@18,344078	431221	276718	167433	137797	28258	36123	29159	30462	70247	71971	29181	25029	36641	(285,24207, 1936,106)(267,23132, 994,7892)(268,23196, 246,54462)(286,24194, 626,622)(307,22504, 6924,3594)(308,23053, 1545,3761)(309,23724, 1229,71)	284.236	18.3441
1425	295,2518@18,390999	277135	222244	1	60330	279560	140297	105884	1	620645	183748	480145	154871	295092	(613,49097, 420,26224)(614,4905, 205,30376)(296,2588, 9859,845)(297,2608, 2055,4646)(298,254, 613,28906)(334,2151, 3545,85)(335,21826, 1557,865)(318,24075, 14569,9375)(319,2415, 3533,929)(320,24496, 974,7521)	295.252	18.391
1426	280,1678@18,392307	404656	241509	244700	189322	141370	168697	186042	173015	170194	185715	166948	153788	168436	(281,17508, 5080,1104)(282,17865, 945,6923)(319,13254, 513,3507)(298,20282, 1277,7219)(299,21777, 124,628006)(303,15714, 8049,877)(304,1626, 1819,7368)(305,16446, 716,725)	280.168	18.3923
1427	317,233@18,406307	154722	128296	107638	98521	161726	129983	105066	75926	558631	46916	304995	232562	159021	(318,2407, 13878,928)(319,24115, 3398,6304)(320,24203, 779,69995)	317.233	18.4063
1428	278,2249@18,422167	1	1	1	1	94408	1	1	30057	245188	1	216131	91885	113725	(279,23187, 3039,1934)(280,23422, 640,725)(296,25882, 12864,345)(297,26126, 2740,3801)(298,25912, 700,77)	278.225	18.4222
1429	326,071@18,426847	363754	237543	202247	153576	117869	129159	140013	170808	130192	156356	139043	138900	144515	(675,13165, 134,80667)(327,07874, 10460,049)(328,08197, 2026,4917)(329,08597, 306,6846)(365,0344, 283,37384)(344,10547, 688,08386)(349,0605, 4102,363)(350,064, 838,05304)	326.071	18.4268
1430	266,1652@18,485155	345013	217251	291625	321299	1912898	486768	401443	245485	1144227	1148679	285682	152629	256066	(533,33905, 909,6683)(534,3428, 285,1282)(555,3194, 1206,0546)(556,3224, 325,54803)(557,32477, 119,641426)(267,1726, 34657,336)(268,17612, 4600,613)(269,1805, 584,9467)(305,12817, 881,37177)(306,13254, 141,95183)(289,15445, 25954,633)(290,15808, 3703,5408)(291,16003, 577,99005)	266.165	18.4852
1431	210,1016@18,488924	40325	39748	55983	61459	234499	73073	61598	39475	163155	144595	45955	26531	40985	(211,1096, 5883,5996)(212,11293, 597,48773)(213,11073, 391,21228)(233,09064, 681,59875)	210.102	18.4889
1432	354,2076@18,542925	138960	113195	160629	142038	247046	215319	154138	193611	365430	111830	150051	206813	210571	(355,2153, 10798,1045)(356,21994, 2168,9048)(357,21417, 817,60376)(372,24203, 2154,2954)(373,24112, 737,1472)(374,24084, 293,44727)(377,19748, 5548,8384)(378,20096, 1150,4515)(379,19626, 711,6054)	354.208	18.5429
1433	290,2459@18,557615	501934	390574	508464	360666	354008	443819	760876	444393	543551	308642	338359	428159	346068	(291,2533, 8528,805)(292,2565, 1603,9698)(293,251, 504,0846)(308,27982, 10783,713)(309,28308, 2219,3586)(310,28375, 342,0492)(313,2353, 14795,755)(314,2387, 2821,9402)(315,23993, 645,5308)	290.246	18.5576
1434	162,0682@18,572924	381186	452400	197786	385008	361033	454587	234181	195221	541350	369979	424484	100556	246372	(163,07545, 39306,473)(164,07886, 4483,842)(165,08354, 476,56754)	162.068	18.5729
1435	342,1471@18,573002	1302324	1572911	719491	1294846	1239413	1480641	806171	673345	1645221	1283436	1373070	366674	864878	(723,2657, 178,199)(707,2835, 3083,9622)(708,2867, 1344,7576)(709,2898, 374,7323)(343,15466, 17286,16)(344,15805, 3987,263)(345,1613, 844,41003)(381,11057, 4097,765)(382,11414, 912,9522)(383,11307, 452,4146)(360,18112, 4414,5376)(361,18658, 1978,8824)(362,18945, 392,29373)(365,1366, 93485,875)(366,13992, 21166,846)(367,14273, 3231,259)(368,1462, 405,74542)	342.147	18.573
1436	246,2195@18,583845	587017	454483	578048	435413	411609	413723	712210	461327	501363	413914	444610	463253	436327	(247,22708, 10145,775)(248,2305, 1659,5754)(249,22609, 171,75616)(264,25363, 4780,7876)(265,25647, 863,59766)(269,209, 21927,633)(270,21252, 3501,6702)(271,20963, 450,47385)	246.22	18.5838
1437	266,1653@18,626846	405249	311849	329418	299784	269172	247973	273806	233670	345415	275163	281806	216539	254620	(267,17255, 15970,292)(268,1761, 2206,7693)(269,1795, 250,08922)(289,15472, 8535,71)(290,1584, 1263,8962)(291,1602, 244,0709)	266.165	18.6268
1438	160,089@18,639616	106112	55608	158084	80211	58642	51866	58735	55924	157221	102874	69585	42904	60841	(161,09613, 9300,268)(162,09944, 1232,2684)	160.089	18.6396
1439	248,1779@18,651846	562106	332408	785084	464243	386062	339403	364794	349761	742943	543412	404712	297722	376693	(249,18533, 38571,73)(250,1885, 7018,4614)(251,19208, 1087,0526)(252,19939, 221,94777)(265,3058, 942,0281)	248.178	18.6518
1440	295,252@18,692083	68143	69063	25674	1	55084	37803	41708	31429	160027	38084	449995	71345	59465	(296,25867, 3365,2434)(297,25952, 708,6533)(334,2152, 470,20105)(318,24054, 6238,7466)(319,2387, 1815,5837)	295.252	18.6921
1441	234,1621@18,697464	464592	445279	398358	494295	316806	319538	410460	434381	409392	386152	432345	281739	453430	(235,1694, 41994,645)(236,17296, 6951,4746)(237,1722, 729,8375)	234.162	18.6975
1442	326,2249@18,791998	1	1	1	1	1	49142	72196	55847	1	122512	26438	126837	41473	(327,23315, 7594,4927)(308,726, 427,79498)(328,2354, 1765,2457)(329,2375, 375,13858)	326.225	18.792
1443	318,2771@18,820692	230949	180573	243861	221522	323269	312073	222929	254369	554870	165649	249238	334626	310737	(319,28464, 16892,367)(320,28726, 3596,1526)(321,2887, 514,46)(357,2411, 617,6682)(358,23874, 185,82666)(336,31122, 9306,652)(337,31448, 1918,8069)(338,31604, 258,94385)(341,2666, 2679,6353)(342,2686, 738,0261)	318.277	18.8207
1444	442,1984@18,821844	44511	30248	45780	41528	67288	77009	52407	62148	127429	34548	69204	82060	75593	(443,2055, 7379,2153)(444,20926, 1557,1046)(445,2074, 594,5561)	442.198	18.8218
1445	398,2341@18,824461	223159	163356	234381	215459	326362	320784	223219	257849	557516	160765	263433	321734	306428	(399,24155, 2949,491)(400,24518, 712,82544)(401,23502, 322,27386)(416,26828, 8313,808)(417,27133, 1994,8099)(418,2691, 685,9677)(421,22318, 13311,671)(422,22656, 2956,486)(423,2235, 1098,9131)(424,2241, 241,40907)	398.234	18.8245
1446	308,1992@18,936693	303411	243671	333581	311648	266036	245303	259717	241587	329164	216314	309086	193288	223123	(309,20645, 27198,498)(310,2101, 5618,3726)(311,20575, 1764,4877)(347,16458, 528,0823)(326,2333, 1383,38)(327,2372, 399,22998)(331,18896, 2575,3208)(332,1926, 548,9638)	308.199	18.9367
1447	114,0319@18,953999	238881	231774	292938	269114	252164	240476	249889	247935	272833	237391	217667	251261	243537	(115,03899, 17492,406)(116,042496, 1032,413)	114.032	18.954
1448	244,1678@18,95777	805108	893766	1315159	1104445	1131649	1023728	1140717	1165250	1228388	1019722	737156	1106093	1056114	(511,3244, 1095,9585)(512,3279, 355,9946)(245,17516, 53918,684)(246,17836, 7812,922)(247,17937, 1128,8132)(283,1323, 1091,6093)(284,13654, 178,45847)(262,20203, 427,28467)(267,1573, 35930,336)(268,16092, 5325,888)(269,1628, 736,5431)	244.168	18.9578
1449	362,3029@18,982155	264017	133978	177459	173086	214326	276354	199047	216907	346846	144744	264365	262612	268908	(363,31088, 11884,818)(364,31378, 2730,8787)(365,3124, 450,6683)(380,33725, 9309,479)(381,34045, 2233,7224)(382,3434, 474,63922)(385,29282, 5271,2026)(386,29578, 1336,963)(387,2946, 246,02002)	362.303	18.9822
1450	442,2598@18,983461	440469	218298	248591	269118	300558	433236	327382	345453	492521	236284	456480	407672	421357	(443,26785, 3690,6677)(444,27127, 931,52545)(445,26205, 466,44693)(481,21826, 1959,5608)(482,2214, 526,6769)(483,21973, 321,34998)(460,29425, 14324,8125)(461,2975, 3553,262)(462,2957, 1207,3192)(465,2497, 16721,055)(466,253, 3903,7524)(467,25095, 1329,3276)(468,2539, 362,7782)	442.26	18.9835
1451	464,2414@18,984076	186394	88210	86003	103152	101930	178007	134051	137990	166812	93934	202323	162444	169598	(465,24963, 17331,115)(466,253, 4036,7678)(467,25095, 1363,3923)(468,25372, 367,5073)	464.241	18.9841
1452	435,3021@19,001335	1	1	1	1	231459	236530	175542	299260	275397	169534	213106	260676	174234	(436,30963, 6799,744)(418,29895, 1195,2311)(419,3036, 348,7789)(437,31256, 1902,0065)(438,30954, 538,7722)(460,29437, 16329,175)	435.302	19.0013
1453	530,2503@19,005835	1	25906	53436	36890	52517	41950	42555	57697	83184	33939	31299	73104	49549	(531,2577, 5522,0396)(532,26105, 1524,8184)(533,2605, 560,46)	530.25	19.0058
1454	364,1295@19,007816	1	3249754	173712	252203	745651	466631	196929	278844	871966	198989	1	81205	194158	(365,1369, 70156,03)(366,1403, 15830,452)(367,14386, 2556,758)(368,1461, 1059,04)	364.13	19.0078
1455	406,3297@19,00854	319505	201734	302304	270301	256388	359779	279647	324256	478543	209965	319082	439458	391576	(407,33704, 6493,601)(408,34082, 1689,0585)(409,34256, 311,4854)(445,2915, 989,28186)(446,29736, 303,83093)(424,3635, 15791,3125)(425,36713, 4090,09)(426,36984, 746,9216)(429,319, 26145,545)(430,32242, 6908,527)(431,3247, 1287,537)	406.33	19.0085
1456	486,2857@19,011078	184267	107201	157131	144331	145416	197629	145271	173930	259304	111609	172167	224377	211271	(487,29388, 3739,0933)(488,29755, 993,6761)(525,24536, 1758,5607)(526,2486, 485,45847)(504,3205, 14305,168)(505,3239, 3817,0024)(506,32278, 1296,397)(507,32336, 348,16544)(509,2759, 2387,52)(510,28293, 715,04694)(511,27704, 270,1269)	486.286	19.0111
1457	359,1736@19,027582	127954	144597	58818	125603	94212	134527	55221	47826	743618	103005	89118	1	63387	(360,18118, 14145,938)(361,18558, 4174,8784)(362,1885, 728,5283)(363,18973, 121,04401)	359.174	19.0276
1458	450,3556@19,031462	301679	212276	346026	294253	274629	352480	270317	318536	489550	226737	303419	466874	404887	(451,3665, 2623,7273)(452,36926, 808,86163)(453,3667, 163,32666)(489,31705, 838,29004)(468,38986, 12481,105)(469,3932, 3399,16)(470,3957, 621,39233)(473,34534, 11831,578)(474,34866, 3254,2568)(475,35077, 696,3469)	450.356	19.0315
1459	162,0683@19,036251	2694898	302459	120507	247106	223111	297463	116460	1	3360043	221423	219842	36583	135403	(163,07549, 56425,965)(164,07886, 6377,989)(165,08151, 569,7208)(166,0859, 253,54999)	162.068	19.0363
1460	342,1469@19,036333	5091384	6442258	259804	5331537	876345	707833	287706	373244	1220512	355089	1	109614	302423	(707,28687, 5254,272)(708,2903, 2301,67)(709,2953, 694,47003)(343,15463, 30488,29)(344,1582, 6856,66)(345,15994, 1239,8893)(381,1117, 3776,5547)(382,11465, 868,4484)(383,11426, 372,3475)(360,18127, 17267,527)(361,18555, 4916,407)(362,18863, 857,18365)(365,1368, 83974,42)(366,14017, 18971,963)(367,14365, 3011,5889)(368,14697, 413,93753)	342.147	19.0363
1461	467,3823@19,045418	1	90055	147526	135163	109321	160955	120774	144308	215708	100374	147622	208141	184865	(468,3899, 13281,495)(469,3932, 3605,005)(470,39572, 670,05835)	467.382	19.0454
1462	344,2395@19,075077	843579	730747	727159	692887	912082	723959	688558	820318	740716	683721	649677	710522	694790	(711,4662, 307,03384)(345,24612, 72188,28)(346,24966, 16289,795)(347,24695, 4268,767)(348,2482, 792,09314)(383,20346, 849,62)(367,22824, 13997,816)(368,2301, 4185,901)(369,2296, 1325,8739)	344.24	19.0751
1463	462,1639@19,078999	955718	1179007	882881	1158130	507218	1232121	1206732	1059323	555681	1258090	1582583	892002	1252687	(463,1717, 39905,55)(464,17444, 10975,723)(465,17236, 8785,127)(466,1745, 2261,4377)	462.164	19.079
1464	696,3465@19,080925	192008	400080	253545	396420	167483	480281	502812	402718	193002	506486	809572	374673	447981	(1393,7115, 466,57748)(1394,7039, 421,7675)(1430,7281, 310,21503)(697,3546, 11590,793)(698,35803, 4717,6855)(699,3569, 1959,1978)(700,3582, 806,67554)(735,31146, 732,7485)(736,3148, 325,83615)(714,37964, 800,17926)(715,38995, 469,38153)(716,38904, 375,39618)(719,33704, 4777,677)(720,3407, 2034,0265)(721,3391, 890,72534)(722,3392, 504,81)	696.346	19.0809
1465	446,1916@19,084694	146157	320531	238850	332163	155544	388734	403134	316587	173710	393476	694951	291473	366604	(447,19928, 10343,205)(448,20236, 2682,7092)(449,20218, 877,41223)(450,2003, 182,60701)	446.192	19.0847
1466	366,2209@19,086142	153749	457157	1	417538	312688	1	1	179576	158206	1	1	136935	1	(367,2282, 16901,213)(368,23065, 4343,6587)(369,22943, 1423,3386)(370,22916, 295,94)	366.221	19.0861
1467	326,1919@19,086617	3275891	1458943	1516507	1468762	171993	983987	999787	831730	1022558	866426	2484384	1214489	2320413	(653,3909, 1336,1769)(654,39417, 594,47534)(655,3892, 336,78156)(675,37274, 6566,8184)(676,37524, 2908,7925)(677,3737, 1325,58)(327,19937, 16201,995)(328,20294, 3393,9102)(329,20828, 1744,3921)(349,18146, 12988,499)(350,18503, 2629,0913)(351,18445, 937,9424)	326.192	19.0866
1468	276,1731@19,138418	317257	195867	354043	259586	164049	1	215492	221068	242596	162918	215434	227987	216299	(277,1799, 3480,156)(278,18338, 673,6617)(315,1357, 785,2154)(294,207, 19476,92)(295,21545, 4881,583)(296,21674, 669,2)(299,16238, 4195,139)(300,16608, 810,2316)(301,16852, 264,11374)	276.173	19.1384
1469	220,1096@19,139847	163587	93700	163075	138943	86387	75467	116235	118177	126827	89870	116607	102914	107591	(221,11736, 10924,452)(203,10669, 2057,1155)(204,10818, 241,68463)(222,1201, 1753,5807)(223,11385, 643,89777)	220.11	19.1398
1470	162,0684@19,149538	2691921	2634479	1010299	2188847	2161516	2362047	1094328	1109474	3351476	2144465	215751	446932	1308377	(163,07553, 123463,336)(164,07887, 14105,865)(165,0822, 1232,4661)(166,08592, 253,54)	162.068	19.1495
1471	618,303@19,172615	67816	66146	141024	102263	147107	115573	86194	125757	203321	71280	66588	177692	135594	(619,3104, 6205,122)(620,314, 1948,7603)(621,3139, 671,5216)	618.303	19.1726
1472	706,2761@19,1755	271404	482089	117568	359375	325378	288916	74612	58579	541676	308656	289743	1	96217	(707,2842, 18401,594)(708,28754, 8025,727)(709,2907, 2201,9243)(710,2941, 467,58496)	706.276	19.1755
1473	364,1294@19,17723	2445574	3396959	1692037	2704900	2663679	2294770	1087717	935889	3418487	2354198	2244956	522281	1399950	(365,13678, 157285,94)(366,14008, 35513,484)(367,1431, 5395,7334)(368,14642, 650,33997)	364.129	19.1772
1474	344,2386@19,180998	1265583	1174283	1144745	1256340	1248368	1330172	1408480	1388549	1104681	1352729	665788	1390367	1352246	(711,46576, 469,9531)(712,46967, 207,08078)(345,24606, 60591,336)(346,24954, 13547,74)(347,24774, 3815,5962)(348,2487, 728,4316)(383,20218, 1204,5485)(384,20425, 293,93692)(385,19037, 1100,117)(367,22806, 17493,936)(368,2306, 4541,6997)(369,22922, 1411,7578)(370,2297, 315,61728)	344.239	19.181
1475	342,147@19,182308	5138984	6517258	2714991	5358774	4876261	4512484	2055297	1809596	6436360	4504619	4784970	939883	2598648	(707,2845, 11839,402)(708,2878, 5170,0347)(709,2913, 1432,5363)(710,2942, 318,88995)(343,1546, 75570,805)(344,1579, 16769,418)(345,16135, 2768,4324)(346,16324, 397,79333)(381,11118, 6312,226)(382,1146, 1437,4093)(383,11313, 667,2169)(360,18112, 27379,059)(361,1847, 7447,9297)(362,18784, 1268,8861)(365,13678, 144353,66)(366,14, 32600,533)(367,14313, 4969,0166)(368,14648, 630,77545)	342.147	19.1823
1476	364,129@19,198383	2445144	3407034	1692144	2702700	3262790	2294486	1088081	937418	3418502	2352978	2250706	522137	1399178	(365,13684, 161283,84)(366,14008, 36287,07)(367,1431, 5534,9766)(368,14642, 687,8046)	364.129	19.1984
1477	366,2207@19,20654	294796	368576	508181	554909	369720	460060	500603	384262	366482	471238	388711	624456	457057	(367,2281, 12225,933)(368,23062, 3236,4302)(369,22955, 1093,8453)(370,22964, 213,74416)	366.221	19.2065
1478	355,2727@19,264168	112999	100867	59538	68425	62244	1	53324	42619	70784	62125	58104	58226	60752	(356,28, 6679,6343)(357,2853, 1630,5425)(358,29, 306,7825)	355.273	19.2642
1479	462,1636@19,294916	1	514306	354187	402355	189576	492090	478071	393044	198757	528712	729394	369632	443534	(463,17172, 27540,936)(464,17456, 7588,445)(465,17236, 6480,1226)(466,1748, 1684,0726)	462.164	19.2949
1480	326,2258@19,321875	1	1	1	1	68034	124711	211671	140089	1	335814	103541	215285	83210	(327,2325, 9645,213)(328,23596, 2449,395)(329,23816, 500,0275)	326.226	19.3219
1481	162,0682@19,369537	1566841	1753388	745203	1480209	1414234	1801181	844501	746266	2180940	1510539	1649070	327528	962465	(163,07553, 117286,88)(164,07889, 13378,75)(165,08461, 1432,4486)(185,05765, 189,97365)	162.068	19.3695
1482	342,1467@19,374615	5490421	6266599	2579018	5074678	4966562	5104409	2314895	2159557	7084478	4855662	5370710	1041744	2884481	(707,2836, 21876,012)(708,287, 9441,849)(709,28973, 2569,0754)(710,2935, 547,61664)(343,1545, 65655,45)(344,1579, 14628,155)(345,1614, 2452,2993)(346,16324, 327,87308)(381,1108, 10461,631)(382,11423, 2350,7576)(383,1123, 1045,7369)(360,18115, 26552,027)(361,1851, 6797,62)(362,18817, 1156,3984)(365,1367, 237291,52)(366,13995, 52752,527)(367,14276, 7979,7056)(368,1457, 1003,26465)	342.147	19.3746
1483	194,0943@19,381538	402339	108602	644572	206216	112569	102677	119079	89923	609437	314652	68430	44222	130830	(195,10182, 21727,15)(177,09106, 4265,595)(178,09435, 635,79535)(196,105, 2862,0247)(197,1021, 622,26416)	194.094	19.3815
1484	250,1568@19,39377	141280	44246	168371	87463	32538	36981	49982	35583	161568	88258	30257	20363	50042	(251,16444, 7449,874)(252,16794, 1336,5715)(268,19012, 1174,7307)	250.157	19.3938
1485	250,1933@19,433765	247961	231034	253943	250897	236122	218428	262345	263068	273642	227628	236053	231684	243826	(251,20078, 9908,22)(233,19032, 4080,0415)(234,19328, 775,3284)(252,20389, 1736,9578)(268,2279, 1210,6763)(269,2286, 55,293636)(273,1822, 1837,9669)(274,18448, 346,05615)	250.193	19.4338
1486	297,2673@19,43791	384119	314988	224248	1	329251	290580	246318	1	604717	248259	607318	272892	329952	(617,52264, 336,27176)(618,52527, 164,44499)(298,27454, 9411,28)(280,26373, 7986,501)(281,26465, 1767,6364)(282,2561, 503,4125)(299,27707, 2042,0663)(300,2821, 375,1418)(336,2301, 2271,3625)(337,23178, 922,73)(338,2303, 387,7175)(320,25632, 15229,785)(321,25345, 4126,48)(322,25223, 697,1909)	297.267	19.4379
1487	306,2201@19,496538	135898	180012	199840	245305	169351	161011	245740	119545	122403	225502	213563	132127	147131	(635,3516, 192,26692)(307,22678, 5986,7026)(289,2165, 1212,12)(308,23087, 1407,233)(309,23013, 845,8923)(324,255, 4546,3276)(325,25934, 1169,2108)(329,2096, 9911,886)(330,2134, 2235,7183)(331,21326, 557,25336)	306.22	19.4965
1488	398,2433@19,58377	393822	203922	494650	270589	155814	307220	237246	372468	235617	264862	226875	346739	315419	(399,25095, 18013,133)(400,25446, 3729,8708)(401,25842, 764,5869)(437,20755, 1231,8491)(421,23306, 12523,473)(422,23682, 2561,957)(423,23914, 563,48004)	398.243	19.5838
1489	331,3239@19,626768	68159	118243	56314	133250	52414	98121	134125	64982	471668	109806	271670	183150	64056	(332,3315, 10608,322)(333,33484, 2884,5464)(334,3374, 357,17767)	331.324	19.6268
1490	128,0474@19,677584	404524	333127	378191	340451	321203	1	343082	357278	352029	325043	344211	341533	339517	(129,05453, 15231,388)(111,04427, 9636,332)(112,0464, 608,59625)(130,05844, 1149,853)	128.047	19.6776
1491	258,1834@19,677998	3362255	2943035	3367738	3280704	3206612	3251272	3434717	3396781	3274068	3173927	3132743	3101032	3313664	(517,371, 717,06226)(539,3561, 6029,4688)(540,35944, 1825,9292)(541,3626, 449,40234)(259,1909, 98050,43)(260,19424, 14742,707)(261,1956, 2065,7947)(262,19736, 248,18155)(297,14752, 4201,374)(298,151, 740,3177)(299,15115, 492,15082)(276,2174, 6294,9404)(277,21674, 2587,44)(278,21808, 496,08002)(281,17297, 121410,945)(282,17645, 19697,361)(283,17816, 2824,8025)(284,17996, 350,47922)	258.183	19.678
1492	202,1198@19,679308	254632	216760	232958	232078	229901	252108	237199	241089	236784	239824	243015	212415	234083	(203,12782, 1243,5724)(185,11652, 12468,514)(186,12004, 1411,5946)(187,11917, 182,48232)(204,12924, 150,84077)	202.12	19.6793
1493	227,2249@19,902306	8180063	8953538	8815082	8421298	5142546	4724113	4042576	3613284	8266227	7314637	6944537	6148750	5441634	(455,4574, 3520,5251)(456,4604, 1108,9208)(457,46317, 171,3125)(477,4393, 1219,8284)(478,44037, 408,15692)(228,23236, 521506,88)(229,23573, 77460,484)(230,23898, 6824,3965)(231,24167, 433,19232)(250,21425, 4909,2275)(251,21558, 578,0155)(252,2123, 308,2875)	227.225	19.9023
1494	287,1739@19,966692	1005218	476557	636035	574276	686398	718375	877786	467749	698473	1154343	820160	525667	345228	(288,1813, 60814,27)(289,1832, 15180,113)(290,18063, 5553,399)(291,18512, 1495,41)	287.174	19.9667
1495	246,1463@19,967669	314405	1	197101	170202	206379	223216	275095	146026	215083	384008	258226	163740	106808	(493,30258, 2602,2327)(494,3035, 1166,5834)(495,3003, 804,5341)(496,3027, 282,885)(247,15466, 17611,586)(248,15675, 3978,2258)(249,1516, 2898,2656)	246.146	19.9677
1496	134,0223@19,96992	157215	69904	94258	83585	100365	101713	127150	68821	106129	173916	129170	74426	49940	(135,02931, 11921,346)(136,03026, 1555,9506)(137,02638, 921,77765)	134.022	19.9699
1497	357,3606@19,982695	365220	269154	93315	87271	258190	150000	361678	75631	297576	729811	751564	113637	106937	(358,3682, 20988,143)(359,37164, 5317,704)(360,37433, 695,083)	357.361	19.9827
1498	366,2265@20,00946	1609172	729352	888350	725722	1077813	860758	1608975	805806	1138016	305363	1197328	768072	611033	(755,4413, 9296,308)(756,4434, 5272,376)(757,43567, 3361,0027)(758,4372, 1819,3801)(367,23306, 14899,17)(368,23557, 4245,3887)(369,2339, 1741,9729)(370,23447, 377,425)(405,1891, 3145,0447)(406,19098, 955,3938)(407,1816, 1353,1815)(408,17914, 284,77902)(384,26007, 35117,684)(385,26236, 10197,48)(386,25977, 3816,567)(387,2595, 958,11835)(389,21555, 21116,21)(390,2178, 6046,167)(391,2157, 2248,342)(…	366.226	20.0095
1499	1152,5999@20,014	562417	132525	183541	130562	272216	167410	471602	166727	291925	21577	263707	156804	107844	(577,3068, 9505,786)(577,80756, 7961,404)(578,3073, 8895,277)(578,8081, 5193,4)(1153,6035, 4764,816)(1154,6057, 3844,7354)(1155,6055, 2738,7007)(1156,6067, 1538,873)	1152.6	20.014
1500	678,4192@20,015461	1887229	509694	756155	532181	1033073	709924	2026324	704919	1209866	108185	1250082	612158	431242	(679,4278, 76623,18)(661,4173, 15187,594)(662,4193, 8448,981)(663,4186, 4200,4385)(664,4184, 1571,0636)(665,4183, 590,97)(680,4298, 42231,336)(681,42896, 20526,664)(682,4293, 7019,105)(696,4492, 233,61455)	678.419	20.0155
1501	389,2418@20,015999	1125957	648013	759592	657188	905485	745828	1201961	747532	981070	290232	952440	710235	606142	(390,2495, 64762,098)(391,25177, 19775,156)(392,25, 6873,256)(393,25192, 1902,2683)	389.242	20.016
1502	348,2162@20,016691	2081244	1075805	1274345	1074807	1649984	1341880	2290321	1337891	1678453	486814	1676732	1162107	974663	(697,4379, 7828,5884)(698,4401, 4322,972)(699,4382, 2264,3623)(700,4361, 998,2257)(714,46326, 193,3575)(349,2231, 110668,445)(350,22525, 29642,361)(351,22342, 10864,913)(352,22528, 2179,8271)(353,2348, 26,09)(366,2509, 1037,7958)	348.216	20.0167
1503	444,1788@20,023777	1	159508	186950	198709	1	212205	1	205677	1	160566	197017	200020	183900	(223,09717, 10496,81)(223,60748, 4949,0625)(224,10655, 2387,8936)(224,60785, 641,0238)(467,1644, 349,40222)	444.179	20.0238
1504	278,1522@20,060848	20576368	19969148	19442886	18302784	17956932	17373748	16554892	17079776	15753179	16970740	13547267	17059546	16581138	(579,2939, 54351,48)(580,297, 19440,098)(581,3009, 4376,298)(582,30414, 780,44696)(279,15955, 522070,2)(280,16312, 87986,39)(281,16913, 15581,344)(282,17365, 1489,2146)(317,11545, 14795,429)(318,11902, 2598,0247)(319,1164, 1335,6016)(301,14175, 328117,88)(302,145, 53872,457)(303,14783, 7069,153)(304,1507, 780,7946)	278.152	20.0608
1505	120,0221@20,075	384435	285876	249282	230132	191929	198452	203101	205094	213019	203544	172398	182084	196312	(121,02929, 9936,599)(122,03233, 726,77997)	120.022	20.075
1506	578,2851@20,083305	1304390	1669632	1537141	1510082	1578469	1466253	1301748	1422201	1359839	1370476	997992	1372636	1369779	(290,0699, 410,30618)(579,29376, 60766,965)(580,297, 21701,293)(581,30066, 4843,5083)(582,304, 859,86)	578.285	20.0833
1507	300,1346@20,083845	5275580	6195458	6159226	6052477	6715394	6148032	5873771	6078438	5722352	5719714	4750289	6007677	6021114	(301,14172, 322756,53)(302,14496, 52918,438)(303,14783, 6966,7705)(304,15073, 774,79156)	300.135	20.0838
1508	148,016@20,084538	12687958	10809799	9382834	8677153	6984537	7221841	7096661	7165600	7403436	7144932	7084321	7293884	6997950	(149,0233, 456662,97)(150,02687, 41964,047)(151,0289, 4447,866)(152,03195, 359,79617)	148.016	20.0845
1509	204,079@20,087694	2867804	2344093	1962124	1718676	1499579	1572082	1516096	1493457	1581454	1449700	1448852	1461690	1402991	(205,08612, 104764,68)(206,08952, 14482,696)(207,09288, 1634,6776)	204.079	20.0877
1510	610,2246@20,08923	193269	138321	101530	93851	65285	63805	59134	64153	69384	75973	52130	69196	71388	(306,11975, 5700,2666)(306,62128, 2115,8687)(307,12106, 1685,3608)(307,62155, 494,18665)	610.225	20.0892
1511	316,108@20,09031	295796	358367	341340	323499	368391	308148	282739	301206	322631	288695	196116	312212	303039	(317,11554, 11092,373)(318,119, 1955,8439)(319,1164, 1014,3246)	316.108	20.0903
1512	476,1798@20,27646	1019795	624790	442217	539987	407321	632345	690981	58744	315133	694408	968222	495552	616746	(477,18735, 27713,94)(478,19022, 8441,947)(479,18802, 7502,1455)(480,19034, 2128,909)(481,1848, 1393,84)	476.18	20.2765
1513	476,1795@20,292751	503273	1	529459	661966	28510	742914	806913	815031	384890	870707	1164761	603904	743393	(477,18738, 26236,81)(478,1901, 7966,8926)(479,1881, 7302,8047)(480,1902, 1939,4833)(481,1847, 2414,94)	476.18	20.2928
1514	340,2074@20,304691	117968	510454	335870	530117	187727	576998	492847	389580	197983	603334	1164978	355256	616275	(681,42035, 458,4569)(682,42395, 209,66075)(703,40375, 3097,4036)(704,4072, 1373,1992)(705,4067, 601,36)(706,4062, 188,93819)(341,21472, 7039,068)(342,21838, 1643,3192)(379,16595, 1407,2909)(380,1691, 320,23615)(381,16595, 162,39923)(358,24158, 8925,554)(359,24448, 2218,4624)(360,2422, 697,4916)(363,19836, 7369,9434)(364,20184, 1635,7883)(365,2092, 1228,4537)	340.207	20.3047
1515	282,2557@20,332846	117913	143433	166543	174070	88722	98384	99161	175411	106369	101016	93127	182519	209989	(283,2634, 6498,571)(265,25272, 1025,5676)(266,25412, 188,29152)(284,26648, 1319,3401)(285,27045, 163,96307)	282.256	20.3328
1516	316,1465@20,351715	317580	217620	1	1	1	44406	46894	41686	1	1	62869	63969	1	(317,15363, 6738,364)(318,15945, 2780,2415)(319,1647, 703,79004)(334,18152, 1576,84)(335,18408, 827,72)(339,13824, 313,99503)	316.147	20.3517
1517	484,3398@20,373308	1324310	1209567	1113680	999132	845211	838606	845657	857646	1025305	931736	895989	892890	907321	(485,34775, 1761,5333)(486,3511, 605,6375)(523,3044, 331,59387)(502,3742, 13179,744)(503,37766, 4145,238)(504,3805, 827,25543)(507,32962, 4874,729)(508,33322, 1555,6584)(509,33865, 367,0485)	484.34	20.3733
1518	501,3663@20,374	861668	785094	744968	683441	556221	531170	558051	568058	689332	621532	599300	580699	609156	(502,3742, 13150,788)(503,37772, 4138,0103)(504,3805, 823,343)(505,38412, 144,44154)	501.366	20.374
1519	300,1342@20,387875	589776	661449	471709	377136	1	234135	184203	1	307504	247142	1	1	1	(301,14154, 49953,32)(302,14514, 8314,49)(303,14917, 1272,9163)	300.134	20.3879
1520	268,1834@20,391232	254728	169323	146953	154630	37601	57694	38436	45736	93067	89001	77389	51767	54561	(269,1907, 8791,906)(251,17955, 1041,5293)(270,19424, 1838,9523)	268.183	20.3912
1521	369,2878@20,420252	368965	406389	1	428293	415006	354473	385488	328990	4414056	435769	380578	384333	344083	(370,2957, 54326,207)(371,29892, 12986,735)(372,30167, 1989,3632)(373,3001, 428,8878)	369.288	20.4203
1522	212,1782@20,441153	370214	412841	489153	506307	75644	304682	415653	361392	131007	78881	170076	94681	366443	(213,18558, 19423,803)(214,1826, 4264,644)(215,18336, 704,6185)	212.178	20.4412
1523	396,2882@20,44125	633364	1	1	6185307	741052	6475312	7029764	682962	6188654	1	1	7940006	1	(397,29544, 20661,676)(398,29916, 5324,839)(399,3049, 1540,9501)(435,2513, 2526,6438)(436,2567, 789,99)(437,24646, 435,7975)(414,32193, 73435,56)(415,32516, 19206,805)(416,32806, 3255,466)(417,3312, 527,13)(419,27744, 57326,93)(420,28076, 14674,359)(421,28363, 2478,5552)(422,2731, 53,25)	396.288	20.4413
1524	374,2433@20,451143	1	350568	404054	393264	1	1	4037966	1	365082	1	296058	3422745	1	(375,2509, 68636,22)(376,25433, 16366,12)(377,25775, 2584,9414)	374.243	20.4511
1525	440,3136@20,452768	3175592	3080652	3007079	2947762	2754388	2746342	2499467	2808410	2601195	2814431	2763166	2772836	2802896	(441,32144, 7435,9575)(442,32553, 2122,0479)(443,33362, 1628,1316)(479,27704, 1077,1915)(480,28104, 317,97614)(481,27615, 216,16463)(458,348, 40388,875)(459,35135, 11371,359)(460,35416, 2184,5762)(461,35706, 395,21765)(463,30344, 20704,346)(464,30692, 5937,7964)(465,3109, 1161,1292)(466,3137, 193,37308)	440.314	20.4528
1526	476,1793@20,476748	1	234353	157500	162613	416293	222190	226127	763035	71210	224542	409762	171043	209417	(477,18735, 14989,175)(478,1902, 4599,0894)(479,18802, 4537,8433)(480,19046, 1254,8651)(481,18463, 1545,4801)	476.179	20.4767
1527	418,2697@20,493546	2054565	2560556	2646967	2721524	311448	2485286	2672466	2799991	2357292	2842875	1	3004527	1	(419,27737, 68414,99)(420,28067, 17567,822)(421,28357, 2936,3909)(422,2866, 491,0)	418.27	20.4935
1528	319,1939@20,512386	155985	154994	147728	130123	51749	45955	38168	34208	110165	87805	83027	61804	58882	(320,20145, 6668,951)(321,20462, 2244,4204)(322,20236, 312,5)	319.194	20.5124
1529	270,1472@20,517385	285784	291011	283072	269981	240724	227845	228639	248102	238418	234670	235253	232017	235683	(271,15457, 7736,583)(272,15726, 1191,7346)(273,145, 24,95)	270.147	20.5174
1530	413,3146@20,518076	3932274	3193971	3757083	3224047	3213281	3764194	3233268	3713346	3440089	3813629	3697894	3057561	3777560	(414,32193, 99835,195)(415,32507, 26011,195)(416,32794, 4393,4966)(417,33093, 646,1077)	413.315	20.5181
1531	396,2876@20,518917	6044665	5127788	6077925	5173709	5105511	1	6660258	6204428	5211811	6270854	5308604	6322839	6507669	(397,29532, 27322,969)(398,2992, 6997,051)(399,30576, 2468,0867)(435,2511, 3270,3105)(436,2561, 965,26495)(437,2476, 465,76257)(414,3219, 98655,47)(415,3251, 25713,78)(416,32788, 4351,4673)(417,33084, 642,15497)(419,2773, 74675,18)(420,2806, 19055,469)(421,28342, 3198,7551)(422,2859, 538,54)	396.288	20.5189
1532	316,1467@20,57077	306563	234373	152054	105682	61888	49625	44131	48526	92410	75392	76101	61844	52568	(317,15335, 5798,093)(318,15906, 2035,5747)(319,16483, 528,34503)(334,1821, 646,71155)	316.147	20.5708
1533	226,1203@20,575846	857767	912757	905028	923664	912997	834162	675064	903797	892845	1028484	966604	1003899	920744	(227,12766, 33299,504)(228,13121, 4344,077)(229,1326, 437,21765)	226.12	20.5758
1534	369,2883@20,577152	3295564	3980276	3950132	4126816	3166986	3710926	3863184	3489533	4561726	3579640	4390228	3918132	3949129	(370,29596, 151005,03)(371,29898, 35486,86)(372,30188, 5235,291)(373,3032, 755,03845)	369.288	20.5772
1535	374,2435@20,578386	2535886	2762461	2663675	2725983	4440780	4366140	4207977	4352160	3800616	4304667	3879407	3144466	4066183	(375,25116, 123947,46)(376,25452, 29504,898)(377,25754, 4364,7373)	374.243	20.5784
1536	172,1253@20,627155	213553	198645	206888	188019	160232	131788	102038	113536	200817	186295	194536	182213	148810	(173,13257, 11562,035)(174,13571, 1670,2239)(175,13963, 120,6825)	172.125	20.6272
1537	254,2037@20,628307	338451	334672	305151	286473	180013	137212	146602	140337	286242	254052	233783	220321	197146	(255,21115, 16929,951)(256,21454, 3579,5217)(257,21625, 726,97363)	254.204	20.6283
1538	300,2093@20,629616	368301	335503	307006	282010	227903	213670	182289	188314	281938	248321	233010	200272	201655	(639,37573, 184,4669)(623,40515, 358,70612)(624,4073, 181,96167)(301,21655, 16333,376)(302,22018, 3866,7627)(318,24338, 3060,0408)(319,24344, 683,9291)(320,24, 360,2082)(323,20013, 2506,063)(324,21008, 807,8808)	300.209	20.6296
1539	325,2617@20,642538	738574	793313	771714	717776	469474	424993	391443	369114	670125	672346	636897	532209	529330	(326,26956, 17477,152)(327,2705, 4956,7227)(328,273, 761,5801)	325.262	20.6425
1540	304,2407@20,651083	367168	560785	318678	1	194558	424763	256957	223376	465409	285092	334794	157757	265915	(631,46783, 170,50555)(305,24792, 15646,206)(287,23734, 4871,1294)(288,24353, 1082,391)(306,25113, 3736,515)(307,25766, 898,595)(322,27402, 1117,5751)(323,27786, 224,84001)(327,2302, 13097,657)(328,23367, 2901,1042)(329,23563, 341,57584)	304.241	20.6511
1541	330,2173@20,660461	1289053	1384686	1449847	1390889	1221564	1072704	974773	921055	1373349	1317236	1229449	1227969	1161928	(331,22482, 42836,902)(332,22824, 9581,522)(333,23242, 1628,5332)(334,23355, 280,29385)	330.217	20.6605
1542	253,2406@20,663692	69594	99451	50690	68069	89464	81899	71773	59997	247007	63335	119327	105370	74032	(254,24803, 8818,01)(255,25043, 1334,9231)	253.241	20.6637
1543	396,2876@20,749111	1529404	1496240	1	1512383	1	1654196	1	1755640	1477440	1566624	1557692	1	1748641	(397,29532, 6288,021)(398,29904, 1704,5933)(399,3081, 6552,14)(435,25107, 1080,1333)(414,32166, 22583,7)(415,32483, 6071,48)(416,32773, 1135,1432)(419,27716, 18914,684)(420,2806, 4936,912)(421,28314, 948,0622)	396.288	20.7491
1544	406,3291@20,769539	294390	229574	183725	185909	186834	250877	223004	333797	285743	193848	185294	183922	257637	(407,33728, 2686,807)(408,34344, 771,3769)(445,2909, 308,11002)(424,36346, 10322,357)(425,36688, 2644,828)(426,36862, 514,99994)(429,31873, 6301,2324)(430,322, 1678,6262)(431,32162, 390,58005)	406.329	20.7695
1545	241,2407@20,771383	163847	213140	196777	129858	218955	214233	210208	204457	212074	223650	118452	215115	233898	(242,24811, 15370,46)(243,25137, 2817,5454)(244,25404, 264,77692)	241.241	20.7714
1546	274,1941@20,796751	1	1	1	1	136770	167365	115061	115764	71895	121657	66071	126032	1	(275,20093, 10370,696)(257,19, 1161,79)(276,2057, 2158,6138)(277,202, 771,58)(292,1055, 1312,855)	274.194	20.7968
1547	374,2433@20,81475	786866	999892	1030874	1161497	1	1	1	1	1	1	1	1	1	(375,2508, 33055,18)(376,25433, 7990,7773)(377,2566, 1260,4775)	374.243	20.8148
1548	362,303@20,868307	430138	357467	259715	299654	315533	348517	388770	413100	400184	292748	296805	319508	365725	(363,31082, 8258,572)(364,31415, 1973,4824)(365,31396, 425,19537)(380,33743, 13638,928)(381,3408, 3201,2717)(382,34454, 716,2692)(385,29276, 10850,032)(386,29596, 2497,9954)(387,29715, 498,6977)	362.303	20.8683
1549	132,0939@20,8815	151656	117409	87873	63118	1	1	1	1	1	1	1	1	1	(133,10107, 8272,268)(134,10005, 1361,0349)	132.094	20.8815
1550	254,2035@20,883461	454320	349977	255914	192877	81624	77805	55099	81454	153922	112148	92842	84532	93133	(255,2108, 7087,079)(256,21454, 1409,3085)(257,21643, 328,87155)	254.203	20.8835
1551	300,2095@20,884922	2528157	1955612	1368117	962257	373726	352316	362213	414460	986192	745230	543469	518756	361274	(601,42377, 268,39417)(602,4289, 179,54285)(623,40906, 5036,535)(624,41223, 2408,6484)(625,41705, 714,29156)(301,21674, 58114,4)(302,2201, 13569,548)(303,22757, 3461,357)(304,23224, 649,445)(318,24338, 2963,465)(319,2441, 600,11847)(320,2339, 319,25272)(323,19977, 7476,847)(324,20642, 1704,5717)	300.209	20.8849
1552	225,1521@20,890078	1659384	1273397	1055402	907077	697022	635770	633039	602971	844028	807515	770733	712608	694411	(226,15941, 69271,59)(227,16234, 13490,187)(228,16545, 1204,8054)	225.152	20.8901
1553	318,2779@20,906847	599167	604219	387074	564306	491065	571742	525107	656347	560902	443633	472559	492264	631762	(319,2847, 11196,333)(320,2879, 2370,866)(321,28793, 389,38232)(357,24023, 1116,6792)(358,24225, 323,25616)(336,3118, 14567,953)(337,3151, 3160,4846)(338,31686, 471,04388)(341,2666, 19581,291)(342,26932, 4938,201)(343,27094, 891,9876)(344,2701, 135,48)	318.278	20.9068
1554	274,2509@20,972155	617435	589152	514237	554179	588838	583807	580303	559976	620206	524963	543292	595573	567056	(275,25842, 11971,574)(276,26184, 2216,4287)(277,26138, 366,31076)(313,21594, 2955,2935)(314,21997, 709,16394)(292,2849, 5056,7583)(293,28772, 1050,1278)(297,24042, 24038,262)(298,24417, 4354,386)	274.251	20.9722
1555	420,3453@21,019768	2232406	821882	450516	1129806	274311	1209154	1310275	1102821	503079	1215267	1513386	815534	1351932	(421,35284, 2851,1514)(422,357, 791,2623)(438,37927, 12224,454)(439,38263, 3212,6838)(440,38498, 586,65076)(443,33475, 7321,698)(444,33762, 1980,3262)(445,33932, 405,58157)	420.345	21.0198
1556	241,2408@21,02992	189839	208772	230487	248104	268766	256555	257303	261631	276206	245807	250895	263110	256555	(242,24814, 16440,695)(243,25139, 2988,4705)(244,25423, 260,08307)	241.241	21.0299
1557	273,1522@21,068382	2671983	2619874	2487345	2224506	1078125	905706	960883	847987	1917380	1528487	1304216	1278387	1183576	(274,15967, 142899,56)(275,16296, 33108,22)(276,16663, 3499,6887)(277,16464, 399,94464)	273.152	21.0684
1558	376,3188@21,097307	3145842	1339968	904783	1799011	525713	1881778	2613227	2458837	421610	2262745	2967136	2140763	2589283	(377,3265, 8644,41)(378,3298, 2034,5792)(379,3298, 392,60693)(415,28012, 516,1308)(394,3531, 17051,23)(395,35638, 4236,0283)(396,36035, 850,1354)(399,30847, 12233,179)(400,31168, 3197,852)(401,3122, 545,7123)	376.319	21.0973
1559	332,2926@21,16454	3168034	1842649	1258224	2108818	1040871	2115605	2741899	2956811	950237	3009778	2936861	2209700	3209592	(333,30032, 11157,462)(334,30386, 2514,2122)(335,30463, 420,77997)(371,2564, 1372,67)(350,32684, 19258,305)(351,33026, 4278,5054)(352,33112, 694,6223)(355,28238, 23993,205)(356,28568, 5516,9565)(357,2881, 895,8939)	332.293	21.1645
1560	322,2144@21,204384	483641	489392	616628	582745	460407	414848	375974	421690	618654	551349	491138	529853	464071	(323,2221, 11766,882)(324,22458, 2826,4749)(325,22025, 1396,1072)(361,18, 1186,1646)(362,18283, 285,47693)(340,24875, 2485,83)(341,24246, 65,006676)(345,20428, 20558,576)(346,20764, 4346,165)(347,20462, 763,8272)	322.214	21.2044
1561	274,2509@21,236921	321914	213283	278478	287284	177013	164565	251044	209587	259882	201004	223617	152742	216745	(275,25842, 6578,5156)(276,262, 1224,0331)(292,28455, 1099,076)(293,28635, 260,28308)(297,24045, 14900,62)(298,24435, 2766,3687)	274.251	21.2369
1562	288,2664@21,24923	2105442	1665075	1327963	1755560	473508	1982154	2141220	2320215	1139462	1912401	1935565	1988511	2503703	(289,27377, 7145,018)(290,27725, 1404,757)(291,27118, 242,38844)(327,2305, 6669,3643)(328,2341, 1502,7606)(306,3006, 4773,4307)(307,3036, 994,4707)(311,2564, 17623,898)(312,25986, 3433,5994)(313,2634, 575,4193)	288.266	21.2492
1563	310,2488@21,255693	793608	705426	426095	566253	239755	719876	1056324	945721	319320	816711	937096	718094	895660	(311,25662, 19236,156)(312,26007, 3729,0857)(313,26337, 604,2001)	310.249	21.2557
1564	618,2128@21,272776	1	1	1	1	241458	285162	124820	845876	237693	181592	71760	258656	22002	(1237,432, 935,8057)(1238,4349, 781,9886)(1239,4377, 350,71857)(1240,442, 112,34401)(310,11414, 4691,142)(310,61566, 1927,0667)(311,1181, 532,99)(619,2194, 10483,291)(620,2226, 4154,2466)(621,22644, 1036,2356)(622,2269, 164,03249)(641,20074, 365,25)(642,2043, 148,95166)	618.213	21.2728
1565	279,2564@21,39023	108324	142407	156582	168532	280895	203652	137339	130148	867614	143347	387483	242606	196538	(559,5177, 177,745)(280,26385, 24872,707)(281,2652, 5545,991)(282,2633, 758,1292)(302,24435, 940,29004)(303,25043, 278,0475)	279.256	21.3902
1566	286,2148@21,46923	495971	432734	653737	701508	649741	571256	668666	597838	536907	532855	442179	524790	557194	(595,4179, 313,99078)(596,42175, 125,65635)(287,2241, 5959,736)(288,22815, 1140,9393)(289,21616, 1059,6149)(325,17892, 830,5646)(326,18158, 197,70079)(304,24887, 11778,8125)(305,2497, 4878,382)(306,2529, 1104,7701)(309,20465, 18229,668)(310,2082, 3291,7888)(311,209, 1179,7446)	286.215	21.4692
1567	198,162@21,471153	308842	231464	403617	434379	413980	350231	429987	405105	344629	331036	293463	323077	357616	(199,16934, 27328,51)(200,17288, 3656,2512)(201,17223, 299,48538)	198.162	21.4712
1568	552,3261@21,50989	1	1	1	1	490272	288441	399157	519136	344443	332493	281455	330349	207117	(277,17108, 361,458)(553,332, 26509,812)(535,3215, 1361,0062)(536,32526, 565,40625)(554,33545, 10642,364)(555,3384, 2311,3901)(556,3416, 406,7611)	552.326	21.5099
1569	195,105@21,522165	160473	140390	105188	84480	1	1	1	31237	68828	1	1	1	1	(196,11232, 9570,031)(197,11623, 1878,7533)	195.105	21.5222
1570	273,1523@21,526844	2031165	1819545	1488074	1230028	617663	560962	561074	515225	997393	833067	764827	684300	609416	(274,1596, 78631,36)(275,16315, 18267,168)(276,16718, 2006,2954)	273.152	21.5268
1571	279,2562@21,623	307379	671942	476231	743035	1164018	872014	405158	552895	2572628	589460	1026490	1126605	650424	(559,5195, 564,335)(560,5222, 235,615)(280,26385, 40153,69)(281,2665, 8254,194)(282,27142, 1024,2731)(302,24466, 1506,7794)	279.256	21.623
1572	622,4017@21,625555	1	1	1	1	199577	333615	192973	347550	939236	467991	130018	373241	72366	(623,41, 11564,058)(624,4133, 5544,459)(625,4168, 1447,9457)(626,41907, 247,55779)	622.402	21.6256
1573	434,3865@21,773846	185673	168232	151955	120556	447030	223773	186850	132179	475509	191411	321869	196330	285716	(218,2002, 304,2589)(218,70245, 59,104446)(435,39453, 10194,886)(436,39777, 3475,4048)(437,40042, 610,6954)	434.387	21.7738
1574	474,3797@21,775848	93430	121738	113606	66227	266518	183836	236208	178709	353183	140414	257588	179187	168672	(475,38748, 9133,772)(476,3905, 2688,1135)(477,3931, 523,76385)	474.38	21.7758
1575	279,2563@21,814125	170168	1	291694	1	1	847912	245871	1	1536781	217475	613028	1	355507	(559,5189, 488,22)(280,2638, 32430,857)(281,26648, 6694,071)(282,27255, 965,20715)(302,24435, 1213,6875)	279.256	21.8141
1576	341,268@21,934155	171997	151972	69691	111629	141472	123052	88164	53507	142061	130019	122159	26477	79664	(342,27554, 9593,432)(343,27866, 2198,4717)(344,27917, 596,85376)	341.268	21.9342
1577	346,2235@21,93425	191928	184005	91638	153518	206517	180113	130590	67881	181222	171158	151221	1	108532	(347,2313, 12468,823)(348,23462, 2651,6543)(349,2273, 1925,5742)	346.224	21.9342
1578	402,2252@21,934925	199499	172171	200176	168651	171595	211567	176593	205040	637461	185460	342244	234666	164812	(827,44037, 230,07874)(828,4473, 113,58834)(403,23358, 6998,3784)(404,23724, 1628,1431)(405,23575, 363,78)(441,19006, 1547,1046)(442,19305, 364,2054)(443,1901, 179,69615)(425,21506, 14923,842)(426,2187, 3452,0193)(427,22153, 650,279)	402.225	21.9349
1579	598,4033@21,994444	1	1	1	1	781138	270918	799691	563076	2076146	781587	968233	536853	821478	(1219,7936, 1503,9845)(1220,7975, 1303,2144)(1221,8026, 617,9778)(1222,8033, 205,9175)(599,40985, 37458,527)(600,4133, 16135,339)(601,4166, 3671,0686)(602,4208, 677,7122)(637,3664, 1738,2122)(638,37103, 783,6811)(639,3719, 345,95557)(621,39197, 29595,46)(622,3954, 13055,819)(623,4052, 6212,257)(624,4107, 2082,0583)	598.403	21.9944
1580	288,2667@22,013693	223356	203530	215561	198770	206996	245405	235055	239008	220101	224757	268847	313174	291624	(289,2741, 6170,513)(271,26215, 405,62613)(290,27756, 1230,6931)(291,27234, 290,63077)(327,23145, 3038,664)(328,23563, 733,6839)(306,3006, 4267,516)(307,30353, 927,8907)(311,25616, 18044,248)(312,25964, 3534,361)(313,2626, 752,2646)	288.267	22.0137
1581	255,2564@22,09508	5413550	5108190	5034578	5051919	6282117	6375832	5833532	6126563	9247739	5194409	6380633	5592361	6059945	(511,5199, 2552,2803)(512,5231, 948,7477)(513,52625, 156,56693)(533,5019, 1276,9746)(534,5051, 465,35773)(256,2639, 437192,03)(257,2672, 75606,61)(258,27026, 7173,865)(259,2729, 533,1308)(278,24585, 4503,705)(279,2452, 1063,4022)	255.256	22.0951
1582	302,2252@22,163694	466319	530186	512922	497008	378332	402216	369435	363691	475477	588437	445509	474720	223111	(303,23248, 4990,6826)(285,222, 25844,414)(286,22556, 5761,417)(304,24182, 1568,0911)	302.225	22.1637
1583	148,016@22,180386	132896	91254	95291	114705	116253	76139	92969	83246	111227	110352	104056	104475	111032	(149,0233, 26675,783)(150,02682, 2552,858)	148.016	22.1804
1584	166,0266@22,180386	138180	93321	103997	122000	122560	93987	105822	95816	125186	126536	114055	100147	109494	(167,03404, 1110,8292)(149,0233, 26656,314)(150,02681, 2549,6433)(151,03201, 408,5423)	166.027	22.1804
1585	406,2718@22,188232	1168431	1116008	1092008	1128229	1116984	1139992	1105131	1185645	1178833	1195537	1158796	1147878	1102189	(835,5329, 342,51465)(836,5367, 182,1023)(407,27957, 23264,154)(389,26804, 1787,2722)(390,27496, 568,957)(408,28287, 6042,677)(409,28644, 1372,3555)(410,28827, 283,71384)(445,23926, 3199,8948)(446,2433, 949,3738)(447,2392, 419,03543)(424,30612, 1112,6862)(425,30975, 423,0469)(429,26157, 38042,707)(430,265, 10612,089)(431,26825, 1894,7922)(432,27704, 525,8814)	406.272	22.1882
1586	284,2147@22,18931	687297	763888	790626	716712	264620	507165	236620	457534	698265	216865	749024	662875	527345	(285,222, 18221,93)(267,21127, 7073,9653)(268,21494, 1576,7225)(286,2255, 4041,236)(287,22968, 1171,985)(302,24783, 992,4917)(307,20297, 1595,3633)(308,20377, 495,6617)(309,20154, 115,25)	284.215	22.1893
1587	284,2141@22,204693	660827	805475	770208	695426	199924	511630	425895	419611	744496	657547	584920	255366	501604	(285,222, 17352,586)(267,21127, 7043,5864)(268,2149, 1676,44)(286,22552, 3873,4783)(287,22983, 1176,9537)(302,2478, 1018,76)(307,2031, 1540,5924)(308,20337, 471,9275)(309,1992, 96,17999)	284.214	22.2047
1588	376,2113@22,236233	768215	1240456	1352511	696913	950573	923908	1071330	1185818	1250630	1181762	1249305	1193444	590043	(377,21872, 12742,135)(378,22202, 2884,957)(379,21863, 1616,4585)(415,17892, 1185,3915)(416,1811, 313,7571)(399,20132, 14306,0625)(400,20465, 3030,263)(401,19986, 1538,6287)(402,20123, 335,68857)	376.211	22.2362
1589	376,2113@22,240154	898273	1401282	1082006	598561	644790	1110997	929979	999185	1286281	979356	1064520	965031	695416	(377,21872, 13214,167)(378,222, 2979,6003)(379,21863, 1653,3262)(415,17776, 1334,4717)(416,18054, 351,13834)(399,2013, 14781,866)(400,20456, 3432,9785)(401,1998, 1750,8849)(402,20157, 403,21)	376.211	22.2402
1590	398,1939@22,251537	709420	371873	631379	363082	566207	553154	560128	589884	633660	599051	618253	583159	571370	(399,20132, 14012,916)(400,2046, 3104,5537)(401,19983, 1580,7902)	398.194	22.2515
1591	304,2406@22,255915	121161	108581	114480	93669	31001	20750	23520	1	72227	58686	43378	43537	38776	(305,24777, 6945,2515)(306,2513, 1657,1802)(327,2313, 2944,343)(328,23547, 774,1284)	304.241	22.2559
1592	250,0399@22,296537	260749	226324	245944	273880	221026	279321	230953	543088	223305	212268	214584	271624	255359	(251,04721, 18222,705)(252,05061, 2318,9722)(253,05309, 300,1254)(273,02924, 539,98615)	250.04	22.2965
1593	362,1655@22,299154	184142	148264	205011	210870	170054	224230	200966	433161	184928	175475	181134	219168	211485	(747,31934, 439,45142)(748,32227, 195,31143)(363,1743, 2981,664)(364,17883, 687,4116)(401,1287, 810,09766)(402,13348, 183,1823)(385,15457, 9594,522)(386,15787, 2154,4138)(387,16263, 486,27536)	362.166	22.2992
1594	284,2144@22,473694	631118	709151	686457	711564	505549	466492	465543	399820	664610	661068	614173	542386	560899	(285,2219, 31912,197)(267,21133, 4644,346)(268,21518, 1133,1976)(286,22537, 7071,6294)(287,23157, 1562,6931)(302,24808, 2932,5725)(307,20465, 2671,0999)(308,20685, 642,4046)(309,21014, 1575,0317)	284.214	22.4737
1595	284,2142@22,477465	700985	826018	837780	752153	569888	553386	509788	467137	742569	745614	726535	610877	517357	(285,2219, 28036,152)(267,2113, 4429,2285)(268,21506, 1070,4692)(286,22537, 6210,3667)(287,2323, 1622,8833)(302,24796, 2645,901)(307,2046, 2386,4563)(308,20758, 619,0531)	284.214	22.4775
1596	580,392@22,632334	1	96749	1	1	169359	446197	1	293333	426916	546826	103569	335978	46586	(291,20624, 4752,548)(291,7056, 1696,5775)(292,2113, 791,1338)(581,3994, 16771,557)(582,40424, 7636,526)(583,4079, 1983,7188)(584,4143, 422,7487)	580.392	22.6323
1597	658,4223@22,639692	13349	325690	245963	249880	897662	2444725	521385	1434001	2213580	2908434	464614	1758470	273830	(1339,8362, 2411,2532)(1340,84, 2232,9966)(1341,8428, 1215,1799)(1342,8458, 528,755)(659,4303, 15867,276)(641,4208, 34320,348)(642,4238, 15381,744)(643,4261, 3886,5535)(644,4303, 793,2477)(660,43353, 6661,157)(661,43585, 1686,7001)(662,4406, 360,56003)(697,38794, 1872,0277)(698,3911, 903,0342)(699,3931, 368,49332)(681,4133, 35015,543)(682,4166, 16196,163)(683,4198, 4188,2466)(684,42255, 867,5)(68…	658.422	22.6397
1598	320,2026@22,70177	514862	576798	587910	619011	717319	753482	771671	717771	528271	604427	648780	679274	724333	(663,3944, 863,58777)(664,39856, 354,16156)(321,21027, 24054,998)(322,21384, 4758,702)(323,2179, 2990,221)(324,219, 743,69)(359,16644, 1342,5477)(360,1748, 371,89)(343,19186, 29484,062)(344,19534, 5496,797)(345,19434, 2321,0493)(346,1965, 447,63928)	320.203	22.7018
1599	534,265@22,704638	59343	21039	1	1	20050952	12631466	12141025	30141992	18763636	8124629	5719759	6097285	918701	(1069,5345, 1064,3988)(1070,5372, 804,56866)(1071,5404, 321,29498)(1072,5519, 77,36)(1073,5441, 24,35)(1091,5151, 153,94374)(1092,5183, 119,73167)(1093,5217, 55,892498)(535,27094, 438069,38)(536,27435, 161476,9)(537,2774, 31569,592)(538,28064, 4753,32)(539,28345, 726,45886)(573,2242, 439,95126)(574,22723, 142,75125)(557,2527, 4979,254)(558,2561, 1955,5834)(559,2597, 494,705)	534.265	22.7046
1600	330,2772@22,711464	276252	214235	218419	174941	137672	198955	268259	250436	184294	197902	227683	272947	209667	(331,2848, 14078,283)(313,27405, 5220,2725)(314,27777, 1314,6908)(332,2881, 3086,4607)(333,2843, 923,9746)(348,31134, 1202,5585)(349,31238, 363,72845)(353,2664, 3529,51)(354,2725, 914,42926)	330.277	22.7115
1601	281,2724@22,72092	4344119	5366600	1167632	4715397	10188561	5807907	6512969	789253	6533452	4079673	12036069	7910945	1484914	(563,55133, 4474,383)(564,55444, 1865,8118)(565,55786, 351,97)(282,2796, 361829,5)(283,28268, 74307,38)(284,28738, 8782,04)(285,28577, 1013,0601)(304,2612, 7038,0894)(305,25668, 2125,0732)(306,2526, 354,53)	281.272	22.7209
1602	264,2456@22,751076	3239952	5303968	3943240	4680463	6188967	4832781	6434823	2914639	19068800	6019185	11797788	6267496	5556257	(265,25305, 7039,024)(247,242, 2097,903)(248,24388, 455,34158)(266,25613, 1360,2461)(282,27957, 468949,34)(283,28287, 94299,766)(284,28717, 11074,592)(285,28693, 1199,07)	264.246	22.7511
1603	281,272@22,752306	4109062	5283913	4831084	4621706	12273967	5984202	4752056	3550385	23778054	5009204	11709480	7619772	6749241	(563,55133, 6715,5107)(564,5546, 2797,9922)(565,5582, 572,3539)(566,56085, 82,58545)(585,5328, 760,39154)(586,5354, 321,7731)(282,27957, 479811,06)(283,2829, 96602,945)(284,28714, 11349,311)(285,2871, 1192,7609)(304,2614, 8325,076)(305,2577, 1977,9852)(306,25555, 381,73666)	281.272	22.7523
1604	406,2724@22,780079	551963	555119	538715	491541	534298	515148	515642	545839	559396	585562	640925	567746	526462	(407,27914, 6777,9146)(408,28238, 1835,3322)(409,28714, 691,9223)(423,44885, 1204,5985)(429,2614, 21464,97)(430,26495, 5935,513)(431,2686, 1145,617)	406.272	22.7801
1605	428,2537@22,788387	383963	397610	373829	354974	395301	395358	375158	401951	392688	401124	457997	411173	378631	(429,2614, 22799,281)(430,26495, 6290,6646)(431,26843, 1190,8761)	428.254	22.7884
1606	404,2565@22,90377	787833	855691	567469	734224	738783	701592	841757	748225	789623	832459	766010	798511	673699	(405,26398, 8883,619)(406,26758, 2320,6045)(443,22284, 3298,1677)(444,22635, 902,57)(422,29065, 7614,151)(423,29193, 2367,9878)(424,29504, 505,24384)(427,2461, 38239,062)(428,24945, 9903,661)	404.257	22.9038
1607	455,434@22,920584	310851	221223	246177	257015	161950	207377	232428	215463	209624	188535	1	258615	263593	(456,44156, 9234,423)(457,44492, 3005,0518)(458,44785, 538,8808)	455.434	22.9206
1608	455,4338@22,929363	314078	224859	248935	256487	168947	1	238443	1	207263	187426	235093	252151	269652	(456,4414, 9558,552)(457,44473, 3102,3037)(458,44763, 558,46)(478,41797, 192,905)	455.434	22.9294
1609	281,2724@22,938272	1	969875	1530507	2380928	4025544	2751227	2624440	1019744	13724687	1	5181426	3450756	3889674	(563,5513, 2850,4045)(564,55524, 577,755)(585,5342, 237,935)(282,27975, 258735,55)(283,28275, 53020,227)(284,28857, 6568,045)(285,2876, 945,74)(304,26123, 5885,675)(305,25668, 1854,4937)(306,24966, 419,96625)	281.272	22.9383
1610	281,2721@22,9575	1	2564420	2994976	2348227	1	2766270	1	2263842	13894597	2048701	5221793	3492371	3923037	(563,55115, 2809,809)(564,5543, 1154,436)(585,53186, 375,342)(282,27963, 245296,28)(283,28265, 50034,61)(284,28888, 6408,631)(285,2881, 900,95593)(304,2611, 6391,702)(305,2587, 1664,1881)(306,2498, 434,042)	281.272	22.9575
1611	346,3083@23,087923	682761	647421	629897	662983	611551	681651	651123	630806	694169	761480	740815	807446	821069	(347,31598, 7616,198)(348,3189, 1793,0308)(349,318, 350,12537)(364,3425, 9740,462)(365,34564, 2278,191)(366,34656, 367,2262)(369,29785, 14373,137)(370,29895, 6985,6113)(371,3014, 1569,6588)	346.308	23.0879
1612	363,3349@23,106617	230288	222044	197102	206670	183070	222137	200763	208025	233325	240569	226700	238376	241557	(364,3425, 9429,246)(365,34558, 2207,203)(366,34653, 357,27002)	363.335	23.1066
1613	595,1768@23,108778	1	1	1	1	722131	674575	712762	585893	560596	634160	389169	281168	70738	(1191,3622, 1385,7874)(1192,3654, 1054,4475)(1193,3623, 1582,7963)(1194,3645, 1009,3787)(1195,3641, 647,93005)(1196,3654, 277,80142)(1213,3435, 203,39)(596,184, 18517,904)(597,1839, 9206,614)(598,18335, 9361,779)(599,1863, 3077,13)(600,1892, 598,29553)(618,1667, 1254,4712)(619,1697, 496,02554)(620,1661, 628,4444)(621,1686, 290,942)	595.177	23.1088
1614	222,0565@23,143768	217151	246921	198187	305971	159774	168894	194659	630349	261424	203451	225518	230571	203219	(445,1203, 11915,095)(446,1214, 5016,3853)(447,1191, 3359,827)(448,1192, 801,015)(223,06396, 10355,533)(224,06503, 2149,7644)(225,06195, 1337,9077)(226,06242, 188,71153)	222.056	23.1438
1615	462,1231@23,143847	642306	775004	626097	949839	514447	558546	621357	1736807	800601	631834	688918	691608	642440	(463,13092, 19828,098)(464,1318, 8548,991)(465,1297, 5881,8384)(466,12973, 1710,3658)(501,08676, 4445,134)(502,08746, 1985,7185)(503,08533, 1670,9978)(504,08575, 704,315)(480,1575, 4999,8823)(481,15833, 2206,9749)(482,15637, 1447,6686)(483,15622, 458,7025)(485,1129, 30608,086)(486,1137, 12845,814)(487,11163, 8907,863)(488,1119, 2823,7632)	462.123	23.1438
1616	148,0372@23,144386	122763	142806	111346	177240	95238	98266	113177	345457	159513	120285	131288	131049	119217	(297,0829, 11244,786)(298,0838, 3270,9243)(299,08136, 1866,2261)(300,0821, 397,98456)(149,04332, 3975,922)(150,04424, 601,19385)(151,04147, 346,44098)	148.037	23.1444
1617	428,2535@23,294384	167345	175474	165967	178704	205182	177942	188614	199845	169339	216129	203439	212692	203098	(429,2614, 25843,236)(430,26495, 7243,245)(431,268, 1320,9214)	428.253	23.2944
1618	492,402@23,333464	414472	390618	412894	427723	381121	447452	416019	425979	409121	517229	560994	607450	520092	(493,41, 1466,1252)(494,41245, 648,3546)(510,43674, 7495,893)(511,44046, 2460,8723)(512,4366, 685,4)(515,39215, 3892,1245)(516,3951, 1237,2346)(517,39185, 342,61996)	492.402	23.3335
1619	302,2823@23,36169	707893	685402	697409	725897	729831	759197	726038	694433	703128	791370	805704	790462	835315	(303,28967, 12627,678)(304,2936, 2644,6138)(305,2934, 437,84152)(320,31625, 2747,577)(321,319, 599,8031)(325,2718, 26438,469)(326,27542, 6114,763)(327,27982, 1161,1622)	302.282	23.3617
1620	426,2381@23,515001	229752	189109	211396	193627	196979	195723	217828	243347	175633	257528	215416	209016	238252	(427,24597, 19967,02)(428,24933, 5173,1143)	426.238	23.515
1621	534,3941@23,53489	1	1	1	1	193032	286131	171778	448340	161475	162217	63948	224313	66934	(535,4001, 2398,5554)(516,5057, 817,6733)(536,4041, 880,17004)(537,3993, 136,588)(573,3577, 612,72876)(574,36017, 237,45714)(552,42786, 8093,068)(553,4309, 3013,8245)(554,4298, 505,88004)(555,42926, 139,21143)(557,3842, 5093,9966)(558,387, 1898,2771)(559,38495, 271,43573)	534.394	23.5349
1622	210,2349@23,570078	81830	92653	103000	135055	90832	96512	124821	90041	96973	73225	62490	66586	95892	(211,24228, 10161,673)(212,24554, 1588,0985)(228,26645, 168,97)	210.235	23.5701
1623	84,0942@23,57077	156533	182617	192095	265979	187118	192447	269653	175503	186668	144069	130056	136755	183384	(169,19522, 1474,9501)(170,19794, 173,77693)(85,10156, 20042,67)(86,104805, 1419,591)	84.0942	23.5708
1624	448,3765@23,596231	669923	595074	637710	628217	704977	634262	630861	608610	637213	790232	704007	831528	771852	(449,38397, 2895,1628)(450,38986, 1158,5193)(451,38638, 251,5831)(466,41068, 10129,302)(467,41403, 2864,1523)(468,40814, 927,6246)(471,36603, 9212,976)(472,3693, 2704,5)(473,36853, 664,643)	448.377	23.5962
1625	243,1836@23,700083	122777	54231	184361	204304	44766	61142	1	218028	83040	158912	77639	172250	175582	(244,19339, 2312,9028)(226,18042, 12120,409)(227,18336, 2098,7366)(245,19113, 326,99298)(266,17355, 1423,9375)	243.184	23.7001
1626	225,1729@23,701582	115461	53904	174158	189198	44438	52704	1	196083	78486	148547	69290	163541	160332	(226,1804, 11859,946)(208,16992, 1895,6582)(227,18327, 2061,1516)	225.173	23.7016
1627	407,3012@23,704153	202189	103353	332032	391482	95048	124184	154395	424718	157857	313341	155922	343403	356197	(408,3089, 27482,238)(409,31198, 6900,4785)(410,31424, 1125,7462)	407.301	23.7042
1628	428,2545@23,819	361432	326932	311868	292639	303597	369938	434465	410878	403718	373493	308802	338084	278015	(429,26138, 26269,596)(430,265, 7351,5693)(431,2681, 1375,1863)	428.255	23.819
1629	404,2564@23,831001	189802	184148	215221	187870	1	184719	215693	182010	628810	274701	174035	1	186761	(405,26407, 5876,669)(406,26788, 1563,1364)(443,2242, 2177,0662)(444,22897, 697,4982)(422,2907, 4353,319)(423,2917, 1470,2146)(424,29056, 1233,4581)(427,246, 25502,055)(428,2494, 6658,348)	404.256	23.831
1630	426,2383@23,888924	193072	104035	120615	194174	229637	133171	142313	245721	233215	238990	190108	128419	212823	(427,24603, 23605,154)(428,24948, 6201,6636)	426.238	23.8889
1631	404,35@23,891539	844716	770614	813021	794002	712420	602295	826850	779338	578138	931044	896992	964309	964367	(405,3577, 5892,927)(406,35938, 1617,2462)(407,35904, 356,77386)(422,38416, 9084,627)(423,3875, 2439,9346)(424,38547, 536,99994)(427,33984, 10850,629)(428,34305, 2977,2224)(429,3446, 686,22235)	404.35	23.8915
1632	312,2669@23,892076	636584	657291	638412	635548	234945	249639	353741	201211	627961	253694	595240	253286	253563	(313,2742, 8298,829)(314,27786, 1990,647)(315,28168, 408,43)(330,30093, 3968,3552)(331,30145, 844,5577)(332,29572, 208,86801)(335,25616, 12926,167)(336,25928, 2806,2278)(337,25662, 711,1107)	312.267	23.8921
1633	334,2494@23,923	276814	308380	279830	268730	268648	286994	294488	279402	165629	239052	288729	184755	157019	(335,25607, 12253,678)(336,25912, 2662,3655)(337,25552, 862,30005)	334.249	23.923
1634	312,2669@23,932	648048	629056	663511	336129	322374	348104	569247	361533	660373	606912	625626	383072	353863	(313,27417, 7857,1895)(314,2777, 1897,0015)(315,2819, 455,71002)(330,30084, 4174,0005)(331,3018, 881,1155)(332,29752, 209,8825)(335,25607, 11962,035)(336,2591, 2608,0278)(337,2555, 876,35004)	312.267	23.932
1635	404,2562@23,937	464276	485150	449594	440846	391729	478071	490659	471803	732854	510790	412513	470655	420645	(405,26395, 6522,614)(406,26743, 1771,0999)(443,2282, 1700,715)(444,23062, 512,9925)(422,29178, 4643,1724)(423,28934, 1645,2651)(424,2852, 1391,8507)(425,28876, 722,475)(426,28424, 225,715)(427,24597, 18292,742)(428,24948, 4767,417)	404.256	23.937
1636	407,3011@23,965456	180439	1	263801	322298	122233	137439	1	424019	163883	307780	191032	291961	312635	(408,30878, 20715,883)(409,31302, 5277,562)(410,31693, 939,5982)	407.301	23.9655
1637	227,1884@23,966536	86557	61879	135574	167870	58854	63043	67063	223153	83065	161332	80127	145972	158696	(228,19604, 9040,167)(229,19928, 1444,567)(230,19711, 163,27693)(250,17853, 3702,1875)(251,18143, 837,28766)	227.188	23.9665
1638	243,184@23,969309	127606	91877	186049	222264	68607	88638	103972	283296	112487	204574	123207	195915	197501	(244,19208, 5122,2197)(226,1804, 7786,439)(227,18254, 1172,1691)(245,19255, 979,51306)(266,1736, 1698,5706)	243.184	23.9693
1639	567,471@23,981922	585132	540881	481520	510261	491921	545033	521199	490730	573018	513804	635847	499037	605440	(568,47864, 13572,944)(569,482, 4575,5522)(570,4736, 1538,2462)(571,4655, 366,73)	567.471	23.9819
1640	550,4441@23,983845	819349	552130	554882	521003	689931	816878	809039	719395	820326	927991	866622	859867	832793	(551,4517, 1853,0441)(552,4526, 1024,8292)(553,4501, 343,97928)(568,4787, 13676,672)(569,482, 4616,0957)(570,47394, 1523,7977)(571,4659, 369,84167)(573,434, 4123,9263)(574,4371, 1545,1714)(575,4341, 469,00845)	550.444	23.9838
1641	283,2878@24,067232	2961620	2716995	2914411	2588064	2883828	2471862	2397608	2614562	4565421	2356155	2821206	2518698	2762352	(567,5824, 1136,4862)(568,58545, 603,3362)(569,58673, 125,29615)(589,5645, 1859,976)(590,56793, 786,74084)(591,5704, 178,54308)(284,29538, 247344,33)(285,29865, 52452,25)(286,3017, 5532,4263)(287,30402, 449,28455)(306,2774, 4904,44)(307,27893, 1011,6578)	283.288	24.0672
1642	560,4085@24,068556	1	1	1	1	221706	286481	226605	470764	225203	231727	117502	293739	84151	(561,415, 2491,9788)(543,4007, 366,48337)(562,4186, 990,0622)(563,41705, 386,6611)(599,3763, 709,03284)(600,3766, 275,41428)(601,3803, 234,93001)(578,4423, 11573,867)(579,4447, 4818,6953)(580,44684, 1212,2866)(581,4507, 326,84)(583,3982, 5762,274)(584,40344, 2257,68)(585,4046, 642,6989)	560.409	24.0686
1643	256,2408@24,079924	659053	643662	613242	712529	610274	614208	751751	748723	614969	636399	682890	716860	674109	(257,2486, 11008,072)(239,23714, 20873,0)(240,24055, 4002,6846)(241,24448, 491,0631)(258,25156, 2026,7438)(259,24533, 554,02747)(274,27197, 386,27634)(279,23038, 1886,3307)(280,23218, 359,80307)	256.241	24.0799
1644	238,2297@24,080616	415721	380237	378315	432822	411974	472939	484827	471239	419283	428975	437316	462290	440193	(239,23714, 22100,102)(221,2264, 1664,0698)(240,24055, 4237,138)(241,2444, 517,6031)	238.23	24.0806
1645	281,2147@24,106922	2506958	2840154	3042648	2977540	3362569	3421135	3422303	3808379	3502981	3627011	3147297	3278980	3624187	(282,22214, 349133,16)(283,22556, 76156,2)(284,22906, 8779,561)	281.215	24.1069
1646	636,2985@24,11323	289378	241479	179774	291827	45423	231573	180854	112380	120662	621328	647501	206448	219676	(1295,5881, 212,6125)(637,3058, 6070,343)(638,3095, 2290,967)(639,311, 578,7808)(675,262, 533,8825)(676,26666, 197,7575)(654,3324, 9275,481)(655,3362, 3521,3499)(656,3409, 897,1531)(657,3412, 194,1522)(659,2878, 10759,24)(660,29114, 3946,807)(661,29517, 911,1039)(662,29926, 149,09166)	636.298	24.1132
1647	383,3397@24,181925	601747	619845	691438	664088	681710	797901	669790	691206	693800	670824	701405	694366	671990	(384,3469, 8796,863)(385,34995, 2663,5269)(386,35345, 511,37228)(406,32974, 14877,459)(407,33307, 4388,7627)(408,3322, 974,3969)	383.34	24.1819
1648	596,3878@24,207556	1	1	1	1	403673	330990	577175	1364142	362206	348407	374378	687229	329857	(619,3778, 6086,99)(619,8798, 801,58)(620,3811, 2773,04)(299,20093, 2830,518)(299,703, 1022,1367)(300,20422, 679,70667)(597,3942, 29373,459)(598,3979, 12000,628)(599,40204, 2928,8345)(600,4111, 767,4284)(619,37634, 1686,1337)(620,3805, 808,4337)(621,38885, 382,4357)	596.388	24.2076
1649	360,3237@24,246693	1186947	1078033	1177816	1075945	983137	1227269	1066379	1004868	1126224	1205423	1189904	1204317	1172445	(361,33148, 13329,832)(362,33466, 3283,9458)(363,33322, 612,8092)(398,88718, 317,01904)(378,35812, 8630,809)(379,3612, 2176,6199)(380,35974, 305,30847)(383,31354, 18817,459)(384,31674, 4923,9644)(385,3144, 815,96686)	360.324	24.2467
1650	506,418@24,276308	1009171	966736	969164	917655	876344	1000296	901975	656854	1029659	1167914	1052526	1133809	832071	(507,42584, 3107,4263)(508,4276, 1344,3823)(509,42572, 422,7954)(524,4525, 17157,0)(525,4559, 5448,4395)(526,4474, 1729,7776)(527,44434, 420,07333)(529,40784, 8297,416)(530,4111, 2691,1433)(531,40857, 720,33997)	506.418	24.2763
1651	283,2876@24,319418	623599	292709	421241	495399	264932	306477	286985	283772	1	332586	276097	220638	246753	(284,2952, 33026,85)(285,2983, 7334,732)(286,3006, 837,7075)(306,27707, 504,32578)	283.288	24.3194
1652	270,2355@24,450077	125177	65138	126399	240014	75532	89365	130275	62531	100106	85798	58371	39298	92562	(271,2427, 8275,13)(272,24603, 1878,8516)(273,25345, 933,265)	270.236	24.4501
1653	581,4@24,47889	1	1	1	1	302703	550698	206367	504315	544880	560599	136967	336587	76180	(582,40717, 28797,225)(583,4119, 16907,61)(584,41644, 4915,09)(585,42017, 1126,9088)(586,4235, 335,74167)	581.4	24.4789
1654	309,3033@24,481537	1085335	964905	1235755	894808	1389317	1134199	1299599	748600	5804641	989746	2023635	1459872	1656458	(619,6136, 1354,62)(620,6168, 642,8454)(621,62036, 168,332)(641,59644, 251,01183)(310,311, 158307,06)(311,31415, 35324,36)(312,31772, 4239,3613)(313,31848, 479,05237)(332,2925, 9149,59)(333,296, 2965,33)(334,3016, 545,48)	309.303	24.4815
1655	596,4064@24,4845	1	1	1	1	174749	96156	96298	371914	1	1	1	1	1	(597,4129, 12325,814)(598,4159, 5032,2627)(599,41724, 1436,1925)(600,42065, 396,76)	596.406	24.4845
1656	358,3083@24,585308	655034	720045	595201	596454	492532	494115	630889	544821	654154	552815	612703	629614	552463	(739,6081, 661,8992)(740,6087, 344,56152)(359,31607, 32423,346)(341,30533, 8588,897)(342,30893, 2252,6138)(343,3102, 385,96155)(360,31952, 8098,904)(376,3425, 3274,5337)(377,33582, 1313,37)(381,2979, 7443,302)(382,30154, 1919,4923)	358.308	24.5853
1657	326,1887@24,586079	170627	185850	187239	191654	197665	193766	184260	187714	193922	179897	188096	185441	190245	(327,1963, 9683,6875)(328,19986, 2398,6714)(329,1888, 39,01)	326.189	24.5861
1658	462,3913@24,596306	1122664	1042476	1067651	1017779	769438	867171	801073	761010	1054319	1023168	1171106	927562	1067229	(463,3997, 5380,3516)(464,4036, 1994,11)(465,40073, 497,7077)(480,42624, 21833,84)(481,42963, 6435,7114)(482,41782, 2678,3901)(485,3817, 19544,014)(486,3851, 5788,601)(487,3814, 1275,3846)(488,38446, 336,96713)	462.391	24.5963
1659	625,5126@24,611	662912	624025	327220	430038	537529	601938	515994	506140	684008	931538	923065	661515	637778	(626,5206, 20187,717)(627,52405, 7259,875)(628,52277, 1811,9608)	625.513	24.611
1660	608,4855@24,611692	1137846	781666	801553	1045769	738703	1129885	997009	678583	1149338	1219879	915052	853085	1156069	(609,4941, 1990,9215)(610,49786, 1129,9575)(611,4985, 340,015)(626,5207, 18819,768)(627,5241, 6803,3003)(628,5237, 1835,73)(629,5213, 427,4446)(631,4763, 4569,594)(632,47876, 1897,4763)(633,4792, 536,4823)	608.486	24.6117
1661	625,5125@24,642384	924217	404957	404255	833522	784340	855641	213387	757738	923876	940533	969745	943003	877846	(626,5206, 16744,273)(627,5241, 6079,2456)(628,523, 1647,6407)(629,5186, 435,20535)	625.513	24.6424
1662	353,3296@24,668	99100	91814	93228	97747	68839	92688	96216	80163	66528	101479	1	95652	101967	(354,33707, 8797,44)(336,3227, 1413,5969)(355,33984, 2208,1567)(356,34317, 390,99582)	353.33	24.668
1663	309,3032@24,673384	307648	286990	393011	260494	425089	331426	332938	273274	1250502	237774	513397	342839	460630	(310,31085, 27493,76)(311,3135, 6461,464)(312,32062, 1248,7313)(313,31833, 163,92874)(332,29147, 611,24615)	309.303	24.6734
1664	563,3912@24,726202	22698	1	1	1	8264601	7902751	5929584	11244740	7659090	6914811	5206432	6706802	1559200	(564,3968, 440684,25)(565,40063, 216294,95)(566,4049, 57263,23)(567,4084, 10429,456)(568,41425, 1614,9701)(569,41205, 319,25504)	563.391	24.7262
1665	270,2355@24,74646	85938	36041	152773	135247	51488	62209	63286	48982	73813	46822	28816	31476	47534	(271,2428, 5147,9976)(272,24612, 1158,5469)(273,2547, 891,3)	270.236	24.7465
1666	546,3869@24,74725	1	1	1	1	165961	121609	110521	348350	1	1	1	1	1	(547,395, 16253,247)(548,3983, 7287,6123)(549,38635, 2003,5151)(550,3818, 764,35)	546.387	24.7473
1667	652,2901@24,821554	1	1	1	1	139515	238678	77421	240502	266556	96160	41292	167903	29966	(653,2976, 8187,1807)(654,30096, 3456,501)(655,30457, 890,2389)(656,3086, 145,76999)(675,27997, 768,3655)(676,28296, 315,88892)	652.29	24.8216
1668	581,4017@24,827332	1	1	1	1	686702	1195709	444270	1082380	1179310	1187341	335684	788121	192013	(582,4074, 65282,02)(583,4119, 36959,74)(584,4165, 10733,365)(585,4215, 2287,4668)(586,4277, 554,1872)	581.402	24.8273
1669	335,3187@24,853374	96679	1	1	1	61912	68052	87732	1	154911	116530	69131	1	71182	(336,32584, 6301,3696)(337,32828, 1534,3937)	335.319	24.8534
1670	581,487@24,937002	807957	1064911	988734	717691	721964	1034882	663281	938239	999200	1111509	1049703	1174959	797423	(582,4943, 25928,941)(583,4976, 9356,275)(584,49695, 2320,46)(585,496, 488,34076)	581.487	24.937
1671	581,4861@24,937002	1123420	732160	1074575	711928	724797	1153586	690338	963855	1017973	1129070	1045250	879401	810195	(582,4943, 26294,764)(583,4976, 9484,748)(584,49713, 2330,1606)(585,4945, 493,13153)	581.486	24.937
1672	418,3647@24,979921	1172028	1301984	1268916	1274131	1270091	1318239	776540	1243854	1242439	1320057	1470741	1414206	1278427	(419,37332, 9910,33)(420,37662, 2949,6775)(421,37152, 732,4)(436,39984, 15883,793)(437,4033, 4276,4956)(438,38837, 2775,4067)(441,3555, 17626,014)(442,35867, 4814,294)(443,3533, 1269,1239)	418.365	24.9799
1673	374,3385@25,002308	640256	617494	623710	568246	577162	615611	577571	602734	637693	612905	633612	610106	605820	(375,3468, 5997,9976)(376,34863, 1779,3868)(377,34384, 379,125)(392,3736, 7924,0957)(393,37665, 2116,3916)(397,32913, 10138,25)(398,33188, 2820,971)(399,32016, 2714,4453)(400,31128, 369,74896)(401,30768, 56,6225)	374.339	25.0023
1674	565,4034@25,023666	1	1	1	1	1168523	1031405	644064	1145213	1378518	854812	287545	597784	171191	(566,4124, 72629,73)(567,4162, 33240,9)(568,42053, 8336,18)(569,42365, 1666,5212)(570,4177, 155,25124)	565.403	25.0237
1675	640,4114@25,040203	16842	1	1	1	3932827	5037702	3270640	6435504	10822770	9594073	3057803	7095053	1277807	(1303,8152, 6316,8213)(1304,8188, 5819,1704)(1305,8218, 2803,5623)(1306,8247, 979,0477)(1307,8308, 252,1125)(641,42004, 326690,7)(642,4237, 133726,53)(643,42706, 34988,375)(644,4305, 6216,2246)(645,4367, 1088,429)(679,37866, 1729,9543)(680,38196, 841,6567)(681,38586, 415,97668)(663,40295, 103811,3)(664,4062, 45857,582)(665,4104, 12701,369)(666,415, 2427,8147)(667,4177, 506,88217)	640.411	25.0402
1676	565,4057@25,163223	1	1	1	1	2533162	1841139	1737194	4109333	1695478	1563131	1002538	1554175	224266	(566,41266, 166499,97)(567,4159, 70800,914)(568,4198, 16417,895)(569,42377, 2896,9587)(570,4203, 224,24144)	565.406	25.1632
1677	548,4027@25,16325	1	1	1	1	139004	87033	94962	337191	81207	91529	44148	69428	1	(549,4097, 10773,308)(550,4132, 4892,8467)(551,4157, 1231,6512)(552,41187, 482,49332)	548.403	25.1633
1678	581,3979@25,163445	1	1	1	1	99496	132206	143180	214830	201495	310013	51436	216666	54379	(582,40674, 10460,802)(583,41156, 5630,9365)(584,4202, 2546,1914)	581.398	25.1634
1679	370,0949@25,177462	637177	646973	541956	953197	437527	485100	545735	2266827	760212	558311	629241	611266	531875	(371,10178, 72257,2)(372,10254, 26324,33)(373,10016, 16606,441)(374,10056, 4299,092)	370.095	25.1775
1680	452,2123@25,178001	654484	344593	341038	356890	300288	405041	363662	440515	343013	410855	337058	339871	483472	(453,2194, 8342,111)(454,22296, 2574,0715)(455,22748, 610,74774)(491,17532, 223,18845)(470,2469, 2037,1847)(471,25598, 891,7582)(472,25986, 298,07898)(475,20312, 4126,3037)(476,20627, 1308,8523)(477,20975, 282,22446)	452.212	25.178
1681	536,1432@25,179922	1773607	1855419	1582300	2782903	1279018	1371922	1546837	6080424	2165327	1605154	1782801	1700244	1593690	(537,14996, 9726,616)(519,1393, 9004,551)(520,1401, 4390,8096)(521,1383, 3130,2175)(522,1387, 821,96)(538,151, 4756,4575)(539,1489, 3488,858)(540,14886, 906,775)(575,1058, 5657,674)(576,1065, 2907,431)(577,10486, 2401,4216)(554,1765, 92150,07)(555,17737, 48343,914)(556,17535, 33837,715)(559,1319, 50745,996)(560,13275, 25146,846)(561,1308, 18182,77)(562,1312, 8934,465)	536.143	25.1799
1682	539,1422@25,181154	202714	209963	173645	307381	142662	150540	175572	675589	240850	182345	195953	192625	177677	(540,14886, 1307,5776)(522,1383, 1170,3401)(523,1369, 461,4115)(524,1345, 93,245)(541,1477, 521,5678)(542,14514, 138,16751)(578,1054, 968,6685)(579,1044, 522,7154)(580,105, 153,46701)(557,1754, 11928,176)(558,17395, 4692,133)(562,1308, 6279,476)(563,12976, 2587,7837)(564,1302, 737,1883)	539.142	25.1812
1683	537,4596@25,19654	821048	775878	795583	734398	715663	807978	728346	893495	1048761	876960	1211201	878966	1097856	(538,46814, 29206,262)(539,47144, 9238,921)(540,46704, 2454,6091)(541,4597, 511,77332)	537.46	25.1965
1684	520,433@25,197771	1746884	1195054	1247368	1179343	1152573	1309639	1169452	1192262	1589511	1291344	1478156	1915280	1531192	(521,44165, 4388,09)(522,4436, 2132,3655)(523,4433, 606,3446)(538,46814, 30124,957)(539,47144, 9520,87)(540,4668, 2583,3555)(541,46155, 508,66766)(543,42365, 13377,207)(544,4269, 4501,6973)(545,4255, 1120,993)	520.433	25.1978
1685	683,554@25,245308	1044446	986640	954486	700950	970711	708232	926711	923911	932180	1147428	1155971	1154851	993121	(684,5625, 21391,914)(685,56573, 8456,74)(686,56665, 2333,6946)(687,5637, 562,74615)	683.554	25.2453
1686	330,3135@25,251614	437394	435018	445020	446912	447378	417509	353271	418628	400620	423255	441392	464891	434267	(331,32098, 7809,7803)(332,3249, 1934,8322)(333,32486, 230,8146)(348,347, 2360,3677)(349,34995, 621,8515)(353,3031, 15694,236)(354,30612, 3766,237)(355,31186, 742,21155)	330.313	25.2516
1687	581,4016@25,343334	1	1	1	1	131722	189714	92035	282066	184178	181789	54261	139736	33763	(582,40704, 9173,77)(583,4114, 4775,533)(584,41943, 1940,9154)	581.402	25.3433
1688	588,4414@25,372889	1	1	1	1	194086	254496	174268	409030	184055	203477	99583	255289	65738	(589,4471, 2173,098)(590,44727, 985,7423)(591,4426, 410,64554)(627,40784, 666,6912)(628,4085, 369,76373)(606,4734, 11556,887)(607,47687, 4990,5527)(608,47955, 1272,0466)(611,42865, 5292,3843)(612,4337, 2307,8455)(613,4335, 752,4911)	588.441	25.3729
1689	84,0941@25,394154	109430	139013	114674	126454	102742	138187	163246	104720	128156	111751	124547	84804	135245	(169,19516, 3283,5405)(170,19843, 401,72308)(85,10156, 13199,894)(86,10472, 921,71)	84.0941	25.3942
1690	238,2662@25,398	92200	112849	93300	110804	72485	106820	124290	82967	103508	90602	94844	62587	100484	(239,2734, 11403,743)(240,27704, 2134,9775)	238.266	25.398
1691	476,4071@25,398539	838966	608147	839440	707355	847653	858346	617052	570814	776170	762198	891408	676700	846916	(477,4153, 5287,837)(478,41818, 2094,6506)(479,41327, 562,5561)(494,44183, 24686,27)(495,44525, 7693,477)(496,4351, 2644,0576)(499,3974, 21010,758)(500,40067, 6526,0674)(501,39645, 1579,9915)	476.407	25.3985
1692	493,4335@25,405153	360188	282743	267445	268051	363582	398718	278276	378085	308647	322036	357325	339251	343950	(494,4419, 25186,875)(495,44525, 7846,6357)(496,4356, 2601,3555)	493.433	25.4052
1693	355,2737@25,415167	133266	45642	257736	1	1	1	1	1	64222	214389	1	1	50312	(356,28012, 17457,078)(357,2871, 4196,92)(358,28967, 719,5066)	355.274	25.4152
1694	639,5279@25,456923	1056063	1267304	1040975	1003377	1310556	1333085	1364320	1285294	1370219	1516699	1520114	1585219	1385257	(640,5362, 29640,055)(641,5397, 11615,245)(642,5403, 2945,0396)(643,5345, 850,26337)	639.528	25.4569
1695	290,1192@25,47423	230395	128688	130358	124423	147129	139207	218204	107399	142991	159053	216923	115726	85673	(291,12668, 15263,812)(292,12827, 3852,5845)(293,11966, 2746,3293)(294,11475, 436,30997)	290.119	25.4742
1696	420,2553@25,476847	3547305	1843965	1920770	1828023	2364338	2193048	3740747	1712175	2252449	2561376	3549350	2000046	1317215	(841,5173, 7083,669)(842,5193, 5109,9326)(843,51843, 3241,5022)(844,5192, 1607,08)(858,5412, 600,6682)(859,5427, 508,0609)(421,26276, 202642,66)(403,25183, 15505,995)(404,25388, 5426,964)(405,26044, 6458,4873)(406,26202, 1727,9044)(422,26486, 68289,13)(423,26306, 30402,99)(424,26395, 7606,3774)(438,28787, 994,1716)	420.255	25.4768
1697	438,2657@25,478077	1580367	885092	882425	836494	1075904	1001124	1516587	794348	950491	1061581	1532456	846667	581855	(899,5202, 4183,881)(900,52234, 2991,6523)(901,5217, 1981,4863)(902,5288, 892,6475)(439,27325, 37628,27)(440,27512, 12851,531)(441,27356, 5772,493)(442,27512, 1520,6798)(477,2306, 1321,5754)(478,2328, 521,95776)(479,2297, 378,59998)(456,2996, 34271,67)(457,30157, 12975,855)(458,29987, 5821,242)(459,3004, 1772,6377)(461,25488, 18435,006)(462,25647, 4738,451)(463,25482, 1973,8777)(464,25266, 133,08…	438.266	25.4781
1698	177,9937@25,478077	182987	94943	96010	94518	103754	102263	155473	76993	93780	114113	153226	85104	61271	(179,00107, 12049,002)(180,00146, 2182,756)(180,99771, 1554,3739)(181,99811, 179,20168)	177.994	25.4781
1699	822,4983@25,47877	715068	230567	249600	225986	333922	307247	721210	195438	302746	374992	716262	246213	135474	(823,5068, 30275,645)(824,50867, 22058,53)(825,50775, 13666,775)(826,5082, 6716,276)	822.498	25.4788
1700	461,2816@25,480076	1082086	603111	610001	590258	623706	573832	923568	454051	679349	771132	1058447	580294	408803	(462,289, 64676,42)(463,29178, 25038,668)(464,29004, 10166,225)(465,29214, 2836,5444)	461.282	25.4801
1701	670,4665@25,582	369344	304617	330088	358529	297099	288664	352724	363665	288802	329763	284416	343980	332854	(671,474, 1828,2146)(653,4581, 729,10156)(654,46497, 340,06848)(672,4783, 851,0392)(673,48047, 397,5254)(709,4337, 1071,3176)(710,43677, 532,6569)(711,4382, 376,23694)(688,50073, 12940,467)(689,5094, 6810,6807)(690,5139, 2313,7002)	670.466	25.582
1702	687,4938@25,582691	295230	245995	268500	286757	219720	230125	281205	294555	233461	267239	270987	277793	263160	(688,50073, 12871,572)(689,50946, 6789,3047)(690,514, 2311,8267)	687.494	25.5827
1703	639,4042@25,593372	1	1	1	1	428595	576358	361036	1	1400603	1041849	344926	960003	127929	(640,4127, 30308,785)(641,418, 22644,137)(642,42224, 7479,2725)(643,42645, 2118,3386)(644,4283, 409,61002)	639.404	25.5934
1704	692,4486@25,594156	602043	539484	576364	699576	554266	508284	715518	710096	538085	549565	635098	636600	634800	(693,4555, 37528,965)(694,4589, 15297,228)(695,46185, 3976,5742)(696,4628, 847,4353)(697,4576, 259,055)(715,4395, 1505,6241)(716,44086, 617,7591)(717,4489, 339,79916)	692.449	25.5942
1705	662,3943@25,597498	1	1	1	1	1	1	1	215062	222333	220153	76586	184639	19695	(663,4025, 7530,3013)(664,4056, 3480,3867)(665,4221, 2896,423)(666,4257, 1218,61)	662.394	25.5975
1706	284,2734@25,606997	128630	137216	138891	143580	182655	170214	162641	193766	176185	150954	130665	133193	147720	(285,2788, 2885,452)(267,26868, 7730,114)(268,27167, 1549,6848)(286,28207, 886,84796)	284.273	25.607
1707	476,4075@25,617153	1230984	1112484	1252815	1232647	1051522	1152087	1187376	1154250	1190602	1281265	1268141	1275695	1213283	(477,4151, 3839,6797)(478,41693, 1990,0717)(479,41223, 737,91223)(494,44183, 17635,084)(495,44525, 5589,1865)(496,43182, 2362,6763)(497,44598, 248,78598)(499,39746, 12180,074)(500,40094, 3929,0872)(501,39285, 1059,5438)	476.408	25.6172
1708	784,264@25,623075	77498	90935	109340	120391	106168	116157	101717	97404	86104	119627	126235	128398	113924	(785,2726, 10512,542)(786,2758, 5608,002)(787,2792, 1719,2648)(788,28217, 400,92307)	784.264	25.6231
1709	779,3088@25,632	382496	394104	367915	367766	328992	305102	325334	309816	337429	337087	331796	336393	332473	(780,31726, 15173,569)(781,3206, 8493,389)(782,3238, 2461,1807)(783,3272, 592,18)	779.309	25.632
1710	563,3901@25,640501	1	1	1	1	2638192	1868109	1928139	4263070	1957360	1768376	1257919	1897305	1	(564,39685, 122748,125)(565,4, 56041,57)(566,4041, 14244,12)(567,40826, 2833,7024)(568,42566, 1115,6799)	563.39	25.6405
1711	432,3798@25,651182	1060583	1053752	1023694	1	943553	992404	1035238	968520	1036073	1003300	1	1052097	1015718	(433,38885, 5802,259)(434,38928, 2319,7202)(435,3832, 653,30096)(450,41544, 10737,877)(451,4189, 3148,8564)(452,40582, 2241,564)(455,37106, 10058,455)(456,3741, 3086,892)(457,36258, 1372,3872)	432.38	25.6512
1712	1110,6333@25,659538	399134	128149	187193	183294	117077	174985	283087	100391	172116	75231	247832	132731	141333	(1111,6431, 10735,619)(1112,6447, 8552,736)(1113,6443, 5512,0493)(1114,6449, 2624,7483)(1115,6444, 990,4987)(1134,6853, 1710,0825)(1135,6842, 1414,6447)(1136,6766, 1574,1337)(1137,4868, 1205,1177)(1137,5986, 1057,0879)	1110.63	25.6595
1713	562,3149@25,660921	1647148	628710	808902	809752	673817	834262	1253029	628223	820457	458733	1117256	672915	666220	(1126,299, 268,84335)(1127,2975, 266,21332)(1127,6177, 490,7725)(1128,6354, 491,155)(563,3232, 76098,14)(564,3253, 32536,947)(565,3244, 14143,619)(566,3252, 4006,6025)(585,30774, 1132,7823)(586,3126, 534,2585)(587,30817, 254,89078)	562.315	25.6609
1714	1102,649@25,663383	2383788	457026	749772	682713	469724	750609	1513547	425991	776069	253597	1206312	494113	505626	(1103,6565, 68086,484)(1104,6587, 57314,168)(1105,6583, 37518,402)(1106,659, 17089,816)(1107,659, 7225,0435)(1108,6586, 2768,7)	1102.65	25.6634
1715	557,3629@25,664614	3499068	1393074	1742881	1625016	1407806	1703001	2439224	1306228	1757248	985534	2142625	1378975	1359990	(558,368, 160823,75)(559,37, 67335,71)(560,36896, 29120,574)(561,37, 8462,287)(562,3705, 2403,33)	557.363	25.6646
1716	545,3384@25,664616	587213	282165	330053	302679	313142	363860	463204	305927	389246	196862	408179	260675	283355	(1129,6511, 1234,7087)(1130,6492, 1069,3387)(1131,6384, 1028,5549)(546,34656, 29069,05)(547,349, 13036,759)(548,3479, 5617,3486)(549,34796, 2233,98)	545.338	25.6646
1717	522,3233@25,665922	800946	312899	387560	367907	315456	380168	554524	308501	402680	220633	472269	308473	305546	(1045,6646, 470,5408)(1046,6631, 358,24847)(1047,6646, 249,26817)(523,3311, 33076,664)(524,3334, 13704,928)(525,33203, 6014,9146)(526,3332, 1744,1167)(540,358, 1752,1373)(541,3586, 904,37994)(542,36017, 469,89584)	522.323	25.6659
1718	504,3113@25,665922	627300	189239	236767	219022	184848	231744	390293	167768	263926	110096	305234	175633	175483	(1009,6318, 10373,746)(1010,63403, 8782,85)(1011,6338, 5777,607)(1012,63434, 3081,341)(1013,6292, 692,38995)(505,32016, 10001,567)(506,32263, 4358,2124)(507,32428, 2419,3186)(508,3256, 781,97)	504.311	25.6659
1719	311,3188@25,669844	251017	199619	244174	216762	261497	194520	218190	258421	438599	212395	223880	191075	268256	(312,3264, 26314,598)(313,32977, 6097,627)(314,33264, 747,4115)	311.319	25.6698
1720	595,5015@25,68515	1437121	1376038	1359232	1387992	1321136	1303711	1277583	1222777	1268997	1425301	1386225	1394364	1368899	(596,51013, 33783,402)(597,5133, 12025,756)(598,5109, 3061,3303)(599,50806, 666,8092)	595.501	25.6852
1721	639,4058@25,715374	1	1	1	1	274361	364149	231465	1	864208	697944	202829	570953	68850	(640,4128, 30506,68)(641,41797, 22874,037)(642,422, 7471,5728)(643,4263, 1727,8424)(644,4274, 384,30124)	639.406	25.7154
1722	741,596@25,728077	796318	769520	742179	970346	913772	738714	945610	859950	898420	1015498	1011238	783736	957653	(742,60455, 21433,709)(743,608, 9376,7)(744,60864, 2686,6494)(745,6064, 730,79)	741.596	25.7281
1723	565,4055@25,878557	1	1	1	1	661421	521541	462017	883978	570563	438129	258870	370420	84289	(566,4123, 20844,48)(567,4159, 8961,855)(568,42395, 2362,5366)(569,4255, 738,98865)	565.405	25.8786
1724	790,463@25,881224	1	1	1	1	139728	91227	88905	131532	86517	91501	76957	98582	55893	(791,4713, 8373,732)(792,47473, 4230,421)(793,4787, 1329,5912)(794,48676, 366,09778)	790.463	25.8812
1725	785,5115@25,885113	1	1	1	1	181669	129286	126812	182070	126634	113650	95541	122088	56435	(786,51575, 11640,946)(787,51917, 5881,412)(788,52356, 1958,7799)(789,52747, 668,85376)	785.511	25.8851
1726	320,3077@25,906462	127596	69150	84053	96970	109745	112450	133508	126366	179766	147995	99919	103452	112874	(321,31564, 9982,829)(303,2996, 3590,355)(304,30234, 1171,0225)(322,3189, 2518,8774)(323,32605, 518,3885)	320.308	25.9065
1727	337,335@25,906538	12890611	7247368	8185781	9392582	11666117	11810900	14388363	12744341	19491044	16206244	10634412	10911615	11798553	(675,67664, 9928,389)(676,67975, 4769,4854)(677,68304, 1227,4231)(678,68555, 254,59538)(697,6568, 724,2415)(698,65814, 180,23)(699,6682, 111,091995)(338,34216, 635034,7)(339,3457, 147609,98)(340,34885, 18886,438)(341,35156, 1781,7693)(342,3404, 392,83002)(376,2974, 222,87)	337.335	25.9065
1728	565,4066@25,909166	1	1	1	1	661421	526955	470907	656680	575189	438102	1	1	1	(566,4126, 21099,396)(567,41614, 9140,796)(568,42334, 2510,0085)(569,4262, 724,325)	565.407	25.9092
1729	551,4752@25,91808	782453	776426	754517	798283	678806	760827	794061	483679	715819	560420	612014	814211	782444	(552,48376, 32427,564)(553,48706, 11012,16)(554,47784, 3325,4832)(555,4693, 1008,3109)	551.475	25.9181
1730	311,3193@25,939999	258100	263367	242059	246429	189211	225771	228397	169338	238994	204317	211920	236261	217689	(312,32635, 14970,189)(313,3293, 3579,328)(314,33154, 472,72772)	311.319	25.94
1731	388,3551@25,942305	1057064	1029503	1073946	1047611	984795	1042239	992923	997845	944531	948229	1003769	1021906	970226	(389,36273, 10439,353)(390,36588, 2822,1533)(391,36545, 317,08844)(406,38922, 8276,528)(407,39206, 2340,4546)(408,39246, 39,37167)(411,3449, 13578,934)(412,34842, 3611,1003)(413,3486, 412,27463)	388.355	25.9423
1732	697,5697@25,943693	1255834	1234032	1298669	1240872	866787	1174239	1195364	1126831	1188090	1179227	1231748	1259481	1216627	(698,57825, 26074,795)(699,5818, 11168,995)(700,58075, 3252,0159)(701,5748, 891,76227)	697.57	25.9437
1733	385,2764@26,026386	931494	1199027	989485	863266	703490	664729	916331	570845	762794	704610	1030328	921438	758685	(386,2842, 76973,93)(387,28775, 22312,71)(388,29102, 3460,103)	385.276	26.0264
1734	981,6429@26,089775	1	1	1	1	520983	572436	569539	499132	322126	465460	199285	195706	143768	(982,64716, 26580,023)(983,6505, 15859,601)(984,6532, 5490,0566)(985,6567, 1474,3256)(986,66144, 346,03552)	981.643	26.0898
1735	986,598@26,090664	1	1	1	1	304663	336480	338643	296633	181566	283346	119420	120467	84477	(987,6024, 16077,705)(988,6057, 9589,689)(989,6091, 3291,608)(990,611, 953,0534)(991,6166, 456,24753)	986.598	26.0907
1736	639,5279@26,158499	282707	308636	188591	205389	194890	1	198317	256569	107953	192831	46668	212073	68617	(640,53613, 14767,453)(641,5396, 5827,625)(642,5342, 1731,7267)	639.528	26.1585
1737	653,546@26,167692	1365311	999659	1239428	1202363	951073	1159101	1142162	919998	1171952	1178831	1231168	1029970	1154517	(654,55206, 26888,99)(655,55536, 10599,658)(656,5547, 3299,2314)(657,564, 1342,3438)	653.546	26.1677
1738	799,638@26,180382	629112	601459	588977	567879	399689	569768	556223	407761	568729	575751	559429	586453	415487	(800,64636, 11334,427)(801,6497, 5451,2935)(802,6495, 1737,6525)(803,6487, 360,41537)	799.638	26.1804
1739	337,2768@26,181154	589678	636620	600822	580170	634582	591139	582119	595908	557304	527994	554576	570169	551089	(338,28445, 33504,914)(339,28775, 9524,513)(340,29095, 1582,8431)	337.277	26.1812
1740	490,4221@26,184923	889547	859075	879312	888796	861912	870115	901174	841165	845991	881193	917722	878408	862557	(491,43085, 4293,538)(492,43158, 1941,6484)(493,42386, 671,8339)(508,45764, 25852,586)(509,46097, 8290,289)(510,44373, 4535,899)(511,44077, 1363,2177)(513,4131, 16156,067)(514,4168, 5325,1763)(515,4033, 2031,3293)(516,3925, 612,2767)	490.422	26.1849
1741	787,5245@26,199799	1	1	1	22376	68719	148157	64747	440482	94470	143181	64399	171745	25135	(788,53174, 10037,635)(789,5355, 5148,356)(790,5379, 1650,248)(791,53723, 476,815)	787.524	26.1998
1742	792,4788@26,204248	1	14560	11255	12643	51597	118773	49801	376880	61356	104522	40970	134086	10637	(793,487, 6017,597)(794,49054, 3062,3977)(795,4941, 997,3299)(796,4969, 388,31143)	792.479	26.2042
1743	551,4762@26,211845	272346	155926	281527	240753	299289	341317	297119	652426	315638	596550	233529	634856	331415	(552,48376, 24399,83)(553,4871, 8367,424)(554,4748, 2895,694)(555,46954, 907,338)	551.476	26.2118
1744	283,2876@26,216848	271508	411100	95658	136335	212622	211058	242238	294076	308663	196506	248755	165395	126707	(284,29514, 29918,385)(285,29803, 6729,037)(286,30045, 802,4369)	283.288	26.2168
1745	595,5016@26,239307	539527	358478	450465	395236	356791	257623	341857	326428	366709	153852	449328	430186	308671	(596,5101, 16488,076)(597,5133, 5934,789)(598,5014, 2077,8083)(599,49316, 618,14996)	595.502	26.2393
1746	551,4757@26,309668	879799	801990	1	361513	1	1	657891	1	677799	1	338655	1	1	(552,48364, 21620,377)(553,487, 7395,315)(554,47125, 3191,28)	551.476	26.3097
1747	385,2776@26,33369	549023	543275	603174	489136	565639	570367	593414	725297	488396	472763	509497	630608	551021	(386,28445, 51007,555)(387,28793, 15457,807)(388,29102, 2568,2395)	385.278	26.3337
1748	228,2093@26,387386	147655	90935	187526	192055	138517	117061	97142	227862	135747	87146	97905	179982	169459	(229,21669, 14674,203)(211,20572, 3910,0818)(212,20706, 698,6716)(230,21965, 2342,077)(231,22021, 277,65164)	228.209	26.3874
1749	755,613@26,39069	625187	656513	666429	669570	640879	639182	660346	720686	648156	661296	669968	620736	628189	(756,62085, 16270,529)(757,62415, 7322,1567)(758,61615, 2702,0952)(759,6075, 1032,8717)	755.613	26.3907
1750	609,5171@26,402231	1096258	1134091	1087241	1090273	1075335	1077945	1030076	1032631	773991	1022208	1036449	1078017	996725	(610,5258, 23470,84)(611,5292, 8790,588)(612,51227, 4605,288)(613,5095, 1697,23)	609.517	26.4022
1751	435,3356@26,428385	1610503	2457181	2572121	1349905	1382166	1378710	1344961	815470	1315340	1384682	826194	962711	866727	(436,34274, 44038,973)(437,3462, 12948,204)(438,3488, 2191,4456)(439,34576, 763,564)	435.336	26.4284
1752	120,022@26,429152	221896	176173	204932	185794	203192	190374	215402	158196	160850	283712	179290	190280	170423	(121,02937, 11920,693)(122,03232, 910,5561)	120.022	26.4292
1753	278,1523@26,431152	772244	594456	678950	617705	646047	677412	756177	642365	690982	919494	631299	660359	572499	(279,15958, 55523,777)(261,14847, 6426,401)(262,15405, 1215,8438)(280,16318, 9682,446)	278.152	26.4312
1754	390,2775@26,431847	41054188	37882544	40655112	35538020	41344952	48678464	41502772	35850696	41967240	51259388	44162364	39107972	38035264	(798,5798, 135,89601)(799,58234, 219,58427)(803,54425, 117616,58)(804,5475, 61373,5)(805,5505, 17382,531)(806,5541, 3823,2607)(807,56, 955,29926)(808,55615, 196,22667)(391,2847, 561502,56)(392,2883, 146755,81)(393,2946, 38663,61)(394,29935, 6819,245)(395,30417, 1111,7255)(413,2669, 419612,62)(414,2703, 109628,03)(415,27316, 17206,352)(416,27823, 2778,2217)(417,27866, 443,055)	390.277	26.4318
1755	112,1251@26,433	304418	269851	299590	266024	310376	294104	339017	294303	295400	409166	276216	299882	284269	(113,1324, 16919,025)(114,135864, 1495,0106)	112.125	26.433
1756	166,0266@26,433615	5277450	4432716	4877779	4294454	4608178	4670335	5244123	4440540	4648862	6709388	4382092	4529877	4360479	(167,0339, 23447,215)(149,0233, 283635,56)(150,02673, 26834,908)(151,02855, 2786,576)(152,03119, 208,8775)(168,03734, 2247,3208)(169,03922, 289,4954)(189,01613, 212,46231)	166.027	26.4336
1757	617,3283@26,438076	571775	196033	238029	200622	173568	337545	383627	200223	343910	793518	284521	197369	246126	(618,3349, 30391,98)(619,3368, 14118,319)(620,33563, 7355,2534)(621,3365, 2623,2583)(622,3359, 956,31006)	617.328	26.4381
1758	393,2932@26,449076	320312	329127	293902	317662	285464	330380	348829	280038	296347	476954	353391	349131	350302	(394,30035, 30161,096)(395,3042, 4320,63)(396,3068, 660,4062)	393.293	26.4491
1759	782,5695@26,44969	633522	720734	597320	717308	622323	732746	790421	653711	659481	1095963	766859	756181	777606	(783,57574, 53268,14)(784,57935, 26128,389)(785,5829, 7452,852)(786,586, 1354,3351)(820,6652, 2294,77)	782.569	26.4497
1760	370,3084@26,451077	2933900	2870211	2629770	2803880	2506140	2833186	3267563	2576129	2701576	4530552	3103533	2973553	3012257	(763,60126, 2193,167)(764,60803, 1079,2839)(765,60864, 407,22)(371,31628, 130015,305)(372,31955, 31272,867)(373,32263, 4883,032)(374,32452, 679,48004)(409,27386, 2541,398)(410,27557, 731,7616)(411,2704, 560,33997)(388,3429, 13362,173)(389,35602, 5386,75)(390,35962, 1324,5801)(392,2884, 435195,66)	370.308	26.4511
1761	359,2138@26,478079	168277	91957	109737	120484	41364	63729	90372	23942	53784	147513	89913	30762	41120	(360,2209, 8578,834)(361,22296, 2855,5017)(362,2213, 1383,8416)(363,21838, 62,175)	359.214	26.4781
1762	385,2779@26,481922	1306328	1454805	1350531	1259803	1553970	1391121	1437469	1505611	1223366	1247582	1356664	1322858	1355051	(386,2847, 38547,75)(387,28806, 11914,774)(388,29105, 1979,6278)	385.278	26.4819
1763	402,3715@26,496462	833972	950976	529175	512741	444250	498874	458180	474551	558826	434819	491660	523796	485383	(403,37823, 5177,8896)(404,38034, 1610,0292)(405,38025, 161,3725)(420,40472, 12666,947)(421,408, 3590,3901)(422,4054, 922,3085)(425,3613, 10245,337)(426,3644, 2880,914)(427,3634, 936,41003)(428,3428, 1066,56)	402.372	26.4965
1764	818,495@26,523428	1	230941	217627	219801	1	1	1	1	474850	211070	154581	136463	1	(819,5035, 21576,984)(820,5072, 11436,007)(821,51086, 3462,8716)(822,5142, 872,98425)	818.495	26.5234
1765	813,5403@26,53131	60901	339842	321984	341286	152751	99918	65859	142733	736992	336534	243882	214569	108881	(814,54724, 22372,947)(815,55054, 12197,252)(816,5544, 3713,2446)(817,5548, 1528,7356)(818,56104, 538,23663)	813.54	26.5313
1766	494,2612@26,586306	619457	359589	393382	369644	406728	498001	483108	606103	442125	394081	419085	390032	514624	(495,26633, 12347,451)(496,27017, 4209,1777)(497,27408, 919,50305)(498,2767, 339,0025)(512,29297, 2987,2854)(513,29944, 1106,0823)(514,30347, 300,44247)(517,2514, 3855,0662)(518,25525, 1369,8424)(519,2582, 300,2577)	494.261	26.5863
1767	366,3292@26,607553	1	1	1	1	114729	133586	374854	383258	186811	170331	356294	357114	318847	(367,33676, 26529,613)(368,3401, 7868,2646)(369,341, 1884,8198)(370,34512, 182,86249)	366.329	26.6076
1768	535,4317@26,622375	456405	1	1	1	1	2994306	1874806	1970039	1	1850404	1052467	635665	1723884	(536,43835, 31518,668)(537,44165, 13975,735)	535.432	26.6224
1769	711,5858@26,654924	748741	608752	808558	741195	742287	637903	761593	754002	798255	809194	794216	804213	730890	(712,5945, 16690,965)(713,5978, 7038,993)(714,5833, 3820,0078)	711.586	26.6549
1770	222,0569@26,668999	233750	213863	204464	399129	157813	170129	208621	1158438	315842	206705	222234	218280	191718	(445,12045, 13555,951)(446,12146, 5871,6895)(447,11926, 3790,5005)(448,11963, 680,85004)(223,06396, 19800,371)(224,06485, 4076,539)(225,06215, 2329,4346)(226,06305, 363,30692)	222.057	26.669
1771	655,2203@26,669077	113927	122700	114707	212479	54999	55695	65224	337916	153618	88524	89722	81072	67266	(656,22656, 10676,218)(657,2276, 6456,92)(658,2259, 4712,71)	655.22	26.6691
1772	610,1649@26,66977	2543632	2439523	2314710	4564285	1831133	1945751	2257442	13396911	3672018	2352246	2516414	2460179	2170176	(611,17413, 5893,3926)(612,1751, 3705,6318)(613,1718, 2427,0984)(649,12463, 2018,6398)(650,1259, 1184,9324)(651,1235, 1050,7522)(652,1242, 316,63602)(628,1959, 245117,97)(629,19666, 140780,28)(630,1947, 101205,5)(633,1523, 22273,898)(634,15247, 13173,348)(635,15, 9676,302)	610.165	26.6698
1773	627,1887@26,670383	2228140	2120300	1994261	3930185	1582507	1673139	1964514	11625850	3201007	2015509	2188449	2116297	1863503	(628,1959, 243181,0)(629,19666, 139640,98)(630,1947, 100389,484)	627.189	26.6704
1774	388,1053@26,670387	309500	296346	277771	528371	209201	233832	264724	1521708	431103	263167	292435	280308	240142	(389,11267, 1848,086)(371,10184, 40216,723)(372,10254, 14877,514)(373,10037, 9125,727)(374,1012, 6397,415)(390,11383, 693,72614)(391,11078, 511,39078)	388.105	26.6704
1775	370,0949@26,671001	298198	282586	249196	508223	199462	212987	245943	1433227	415777	263593	278599	268376	234506	(371,10184, 40216,723)(372,10254, 14877,514)(373,10037, 9125,727)(374,1012, 6397,415)	370.095	26.671
1776	613,1605@26,671692	391643	370195	352723	689365	282790	293789	338757	1989630	553470	357109	383100	364211	327625	(614,17096, 1189,5815)(596,15826, 1289,1362)(597,1583, 603,2231)(598,16095, 96,549995)(615,1683, 522,13226)(616,1675, 87,7275)(652,124, 496,40387)(653,12305, 295,69385)(654,1248, 55,56444)(631,1947, 46768,785)(632,1931, 18893,715)(636,14984, 4425,812)(637,14856, 1879,004)(638,148, 558,7367)	613.16	26.6717
1777	630,1883@26,671692	342658	321622	302054	589898	238183	251837	292942	1732031	485534	311580	335854	319828	284896	(631,1947, 46793,375)(632,1931, 18911,076)(633,1876, 1850,0006)	630.188	26.6717
1778	916,5714@26,675453	1075717	1	185463	1	269627	1770822	3402605	1138977	182300	3033935	1564198	665449	2396700	(917,58044, 20707,244)(918,584, 12221,519)(919,5877, 4163,495)(920,5901, 1040,8927)(921,5904, 474,38)	916.571	26.6755
1779	789,5411@26,691	1	82991	83686	83011	75767	92770	1	185527	222359	192583	78340	136042	1	(790,54755, 8479,946)(791,5531, 4504,9287)(792,55786, 1663,263)(793,55994, 555,6529)	789.541	26.691
1780	545,3395@26,714539	398715	190891	234157	219990	207576	183027	211870	166319	206702	35770	186320	162787	119216	(546,3468, 16748,645)(547,34937, 7615,6274)(548,3485, 3361,9404)(549,34924, 950,605)(583,311, 984,2331)	545.34	26.7145
1781	1130,6833@26,714582	1530967	427677	643521	513002	415989	286423	430215	250467	417305	1	323255	243284	129799	(1131,6885, 38075,73)(1132,6906, 33259,613)(1133,6904, 21990,482)(1134,6918, 10349,056)(1135,6923, 4458,6094)(1136,6942, 1337,307)	1130.68	26.7146
1782	536,3395@26,715153	1801106	713247	940787	808131	797478	635997	833463	610298	744245	105199	639480	550512	395387	(537,34656, 64340,348)(519,3361, 6097,756)(520,33813, 2893,3457)(521,3383, 1347,4209)(522,3423, 598,015)(538,349, 27867,457)(539,3478, 11945,691)(540,3483, 4098,4185)(541,351, 1562,8368)(554,37604, 1969,8152)(555,3759, 1022,4147)(556,3766, 531,26)	536.34	26.7152
1783	576,3317@26,71523	1967889	774799	1007452	893831	760921	587717	757338	502807	750072	78095	610499	510435	338723	(577,33923, 78088,71)(578,34125, 33140,953)(579,34033, 14361,228)(580,341, 4582,821)(581,3376, 729,09)(599,246, 577,4854)	576.332	26.7152
1784	571,3768@26,717075	4676234	1829592	2382643	2046384	1994731	1621289	2098095	1471356	1866578	270060	1650905	1408044	1016950	(1165,7479, 309,0425)(1166,7452, 182,56415)(572,3839, 186998,4)(573,3861, 77302,336)(574,385, 33837,348)(575,3868, 10554,745)(576,38763, 2965,3264)	571.377	26.7171
1785	605,4016@26,71825	1	1	1	1	199366	95959	132100	215677	245896	102716	107044	96308	1	(606,4076, 11947,93)(607,41235, 6493,6914)(608,41656, 1829,99)(609,423, 517,275)	605.402	26.7183
1786	691,4858@26,727999	1	1	1	1	260735	1	1822404	1288714	1	1	1396896	866399	2120146	(692,4929, 27328,578)(693,49567, 12700,987)(694,4964, 4436,197)(714,47485, 4811,0435)(715,47723, 2364,0752)(716,47656, 858,76495)	691.486	26.728
1787	835,5831@26,75222	1	1	1	1	169534	201282	114673	159744	121275	135009	59107	96559	35892	(836,5896, 9802,184)(837,593, 5312,9175)(838,59467, 1479,1045)(839,6002, 499,8)	835.583	26.7522
1788	667,5593@26,842844	752404	744809	755252	728827	724475	741473	680718	699780	740277	772587	774092	741314	750810	(668,5681, 14565,098)(669,57135, 5910,633)(670,5509, 5839,1333)	667.559	26.8428
1789	339,3506@26,923693	174961	150033	135844	154099	155280	140703	142419	187162	258209	199151	148747	145487	150451	(340,35788, 12939,207)(341,3611, 3341,3333)(342,36346, 432,7946)	339.351	26.9237
1790	815,5574@26,972363	1	117896	112329	122474	55797	32572	1	37356	268130	135562	91384	78937	42376	(816,5637, 8715,24)(817,56647, 4844,642)(818,5701, 1712,8945)(819,5548, 1614,38)	815.557	26.9724
1791	491,3886@26,988462	156805	158359	170925	155585	124228	130678	115275	119473	124876	143409	132556	141185	140079	(492,39545, 7110,6455)(493,40024, 2605,5144)(494,40408, 836,0862)	491.389	26.9885
1792	521,4659@27,012156	402399	393897	423234	397752	377945	394188	547128	392480	394302	416596	401432	539026	413624	(522,4735, 9712,189)(523,4774, 3610,7065)	521.466	27.0122
1793	366,3295@27,012335	1	1	1	1	62398	43426	137279	163164	70141	55441	128904	165410	106338	(367,33704, 9274,806)(368,34012, 2727,5144)(369,34396, 992,4223)	366.329	27.0123
1794	623,5347@27,032152	559319	558918	562819	592186	491903	574067	538137	502005	620680	575382	579042	596719	530786	(624,54193, 11261,265)(625,5452, 4373,722)(626,5225, 8511,737)	623.535	27.0322
1795	365,3664@27,058308	222823	163435	152298	174453	241602	244147	237006	248213	332151	264794	186413	207043	213243	(366,37366, 13049,824)(367,37576, 3685,6143)(368,38394, 852,67847)	365.366	27.0583
1796	535,4321@27,118856	415441	1	1	1	1	982699	1848374	811683	1	1	1225311	91400	885873	(536,4389, 27257,154)(537,4421, 12065,951)	535.432	27.1189
1797	418,309@27,14746	835699	820064	3543655	809262	1978606	821594	2172290	1388975	863091	1295696	1006652	764731	1597217	(874,5835, 1523,2125)(859,6062, 1136,5792)(860,61237, 738,4131)(861,61786, 342,70847)(419,3161, 32774,758)(420,31967, 9399,759)(421,32898, 2563,005)(457,27197, 828,35754)(458,2704, 240,77998)(441,29868, 16531,361)(442,30267, 4962,786)(443,3044, 780,0777)	418.309	27.1475
1798	418,3092@27,22308	1180878	1071785	3427684	979332	1922505	1963488	2090728	1959969	1106891	1287454	1216162	1128896	1492073	(874,5844, 5745,8735)(859,60736, 1215,973)(860,6133, 782,1761)(861,61896, 383,38168)(419,31613, 33005,97)(420,3197, 9406,365)(421,32852, 2318,6184)(457,2723, 749,2989)(458,2673, 221,04251)(441,29877, 15824,042)(442,3029, 4794,104)(443,30466, 756,2162)	418.309	27.2231
1799	614,3175@27,22823	1077720	356915	417687	360627	333669	525314	654466	322580	599807	595943	487358	404486	464005	(1251,6223, 766,04065)(1252,6239, 784,82227)(1253,6238, 587,38153)(615,32477, 1436,9816)(597,3139, 3689,6255)(598,316, 1810,7794)(599,31525, 973,61926)(616,327, 739,32074)(617,3279, 457,24463)(618,33484, 92,35)(653,2805, 621,69617)(654,28156, 303,53308)(655,2816, 204,76076)(632,35065, 29510,34)(633,3526, 14005,626)(634,35144, 7280,315)(635,35254, 2406,299)(636,3524, 735,2067)(637,306, 4543,637)(6…	614.317	27.2282
1800	592,5913@27,271847	1319586	1531300	812063	865165	1340923	752276	663768	537082	1319965	1147313	743793	1192840	1599445	(1208,1703, 106,0)(593,59875, 16662,305)(594,602, 7091,625)(595,60486, 1675,9862)(596,6042, 480,66376)(615,5805, 7351,498)(616,58405, 3332,2517)(617,5866, 904,30304)(618,58496, 272,29553)	592.591	27.2718
1801	870,5672@27,413916	1	291443	3452814	1743968	1405559	2048360	2273907	1199251	3347043	6892556	15490201	2416770	2694164	(436,2963, 57,9)(871,574, 86344,664)(872,5776, 46355,953)(873,58075, 14299,151)(874,5845, 3282,0032)(875,58734, 760,14453)(876,59534, 249,47499)(893,55255, 2013,5767)(894,5525, 1303,3866)(895,5512, 533,36334)	870.567	27.4139
1802	739,5621@27,428875	1	1	1	1	377313	288857	215037	505913	328632	270220	214255	139443	1	(740,56964, 9168,372)(722,55817, 5721,5723)(723,5617, 2853,2786)(724,57043, 1100,7963)(741,5729, 4554,5645)(742,5501, 2322,9734)(762,55225, 6075,189)(763,5545, 3254,1624)(764,558, 1183,1787)(765,552, 425,435)	739.562	27.4289
1803	489,3392@27,52254	523336	510177	561424	492005	434953	402230	388670	381004	446978	440723	425012	432674	441775	(490,34637, 20287,69)(491,3512, 7074,6484)(492,3543, 1258,7253)	489.339	27.5225
1804	536,3393@27,58175	664382	309035	444401	358139	428065	330992	419027	257101	381080	1	236015	267725	200228	(537,3464, 25104,049)(519,33826, 1936,9757)(520,3393, 1070,0267)(521,3401, 538,5278)(538,3486, 11019,848)(539,34784, 4753,7783)(540,348, 1548,202)(554,3718, 1043,4275)(555,38135, 461,86)	536.339	27.5817
1805	545,3404@27,583693	252621	93649	166819	130646	122444	89788	123737	75757	143042	12433	96827	108261	79167	(546,34766, 6031,942)(547,34985, 2771,2393)(548,34875, 1325,2909)	545.34	27.5837
1806	916,5725@27,5905	216870	1	1	1	1	473174	926523	312910	1	497655	393031	126361	498849	(917,5802, 15404,617)(918,5841, 8509,974)(919,588, 2939,1626)(920,58765, 897,9337)	916.572	27.5905
1807	585,393@27,608616	214430	91822	131984	106145	122472	84095	121317	73577	109947	10349	75819	81340	61453	(586,4004, 7928,9277)(587,40247, 3666,5234)(588,4013, 1839,2169)	585.393	27.6086
1808	713,4588@27,642612	2361451	4911558	3136168	2417293	2460496	2269099	3061713	2781942	2119591	3209414	3637850	2434539	2089550	(714,46594, 71639,83)(715,4679, 39451,137)(716,46716, 19241,37)(717,468, 6884,9326)	713.459	27.6426
1809	696,432@27,644539	3083718	7822129	4563744	3389088	3491958	3128629	4477269	4042370	3033677	4661572	5353060	3445326	2979066	(1393,8706, 3574,7498)(1394,8726, 4006,009)(1395,873, 3237,7253)(1396,8735, 1877,1364)(1397,874, 1017,545)(1415,8529, 3019,9558)(1416,8549, 3377,548)(1417,8552, 2732,7605)(1418,8558, 1610,7682)(1419,8556, 1033,5634)(697,44037, 3740,4314)(679,4296, 5693,184)(680,4316, 3222,7693)(681,43097, 1716,8722)(698,44275, 2110,7292)(699,4453, 1246,2784)(735,39844, 1144,79)(736,40045, 642,5485)(737,399, 437,6…	696.432	27.6445
1810	727,4738@27,663155	605565	1381495	521924	543114	520196	570011	683730	729737	463654	756225	475334	540967	536070	(728,4811, 18054,527)(729,48346, 10098,203)(730,4831, 5283,1216)(731,4853, 2163,4539)(732,484, 552,2729)	727.474	27.6632
1811	368,3448@27,674692	57142	57678	41252	44308	126457	122907	156226	166626	132996	105629	110549	151617	109649	(369,35208, 7740,044)(370,35562, 2471,7417)(371,35736, 464,5023)	368.345	27.6747
1812	741,4898@27,698923	135897	2313904	3263932	1874678	1905262	1777288	2470285	1659623	1916671	1589272	2000026	817085	4208095	(742,4972, 41819,17)(743,4996, 23980,676)(744,499, 12332,522)(745,5, 4435,1006)	741.49	27.6989
1813	724,4635@27,706694	144902	3056388	4372022	2491121	2506908	2350600	3255628	2140188	2582481	1861312	2637271	1040639	5569663	(1471,915, 359,31168)(1472,9165, 424,04834)(1473,9165, 350,11584)(725,4717, 7764,377)(726,474, 4522,955)(727,4725, 2553,5056)(763,4249, 669,41394)(764,427, 416,28537)(765,4269, 310,83)(742,4972, 41710,055)(743,4996, 23925,695)(744,499, 12306,083)(745,5, 4425,5503)(747,4534, 5541,2715)(748,45526, 3201,374)(749,4543, 1762,9276)	724.463	27.7067
1814	536,3374@27,720581	277709	113229	150839	127021	158649	113910	151271	115121	134320	1	119596	113185	83214	(537,345, 12278,289)(519,34064, 1184,1367)(520,345, 556,8133)(538,3461, 5601,17)(539,3462, 2389,0566)(540,34625, 826,6767)	536.337	27.7206
1815	384,3399@27,740444	1	1	1	1	100810	99167	107059	156627	118897	75100	59514	114937	32930	(385,34726, 9748,73)(386,3506, 3047,3533)(387,3601, 986,6886)	384.34	27.7404
1816	441,34@27,794617	200969	235807	234850	199556	166480	156303	148188	161204	167073	171184	148408	176777	155211	(442,34808, 8052,5938)(443,34848, 3272,0447)(444,34537, 837,78156)	441.34	27.7946
1817	393,3403@27,838844	7655878	8014169	7671103	6588781	5485278	5021801	5272747	5138075	5884005	5591503	5714379	5705436	5479090	(787,68164, 113,156654)(394,3478, 278106,6)(395,3511, 81469,74)(396,35437, 12228,541)(397,35565, 1602,0339)(398,36166, 326,42203)	393.34	27.8388
1818	729,2385@27,883078	196654	179281	170900	352035	90764	94756	107519	588628	249358	126569	132669	131119	108323	(730,24634, 15308,574)(731,2471, 10132,479)(732,2457, 8009,2866)	729.239	27.8831
1819	706,1622@27,884455	137992	126004	109667	256764	86195	1	118079	700899	202367	94681	1	118461	94593	(707,171, 14662,347)(708,17236, 9693,069)(709,17065, 7635,698)	706.162	27.8845
1820	701,2078@27,884922	2933845	2656418	2714003	6265148	2165864	2296748	2685532	18079472	4817618	2786038	2996738	2927046	2507580	(702,2157, 290783,78)(703,21643, 191660,19)(704,2148, 149192,28)	701.208	27.8849
1821	704,207@27,884922	577343	519904	529016	1211125	427142	451170	518739	3480204	939249	546421	597041	577413	492810	(705,2145, 76859,05)(706,21295, 33726,996)(707,20984, 9454,463)	704.207	27.8849
1822	370,0946@27,885	113286	107836	102979	237488	77121	86675	100855	615935	179394	103891	108602	110231	90164	(371,1021, 15239,636)(372,10287, 5503,934)(373,10056, 3476,5208)(374,10107, 964,55914)	370.095	27.885
1823	446,341@27,930462	1208755	1078698	1161067	1085795	1077656	1280622	1188449	939187	1075672	1112732	1117411	1145597	1096716	(915,67145, 784,51624)(916,67725, 393,3925)(917,67224, 75,848)(447,34802, 25283,424)(448,35144, 7658,386)(449,362, 5533,5186)(485,3072, 504,76614)(469,33054, 8837,776)(470,3345, 3113,676)(471,33566, 377,5669)	446.341	27.9305
1824	446,3411@27,930462	1208063	1084540	1180159	1086730	1084485	1284382	1193730	950150	1088976	1116285	1117536	1152277	1098795	(915,6714, 782,1512)(916,67725, 391,1225)(917,67224, 75,848)(447,34802, 25227,812)(448,35144, 7640,8306)(449,36203, 5523,2607)(450,3529, 48,97)(485,3072, 503,16)(469,33057, 8818,498)(470,3345, 3107,2253)(471,33566, 376,17383)	446.341	27.9305
1825	628,333@27,94269	444611	137438	165436	144147	134565	184669	233359	102859	204899	84440	183722	158824	157981	(629,3417, 1399,2239)(611,33, 1747,3016)(612,332, 915,20074)(613,33167, 529,3892)(630,3446, 713,56384)(631,3432, 401,70538)(646,36676, 11064,704)(647,3687, 5337,467)(648,3675, 2875,2683)(649,369, 1119,78)(650,3698, 407,21)(651,3225, 1374,8822)(652,3242, 701,0478)(653,32324, 379,32077)	628.333	27.9427
1826	549,4113@27,994331	1	1	1	1	167298	120582	109153	393250	112513	101042	63243	103049	15308	(550,4184, 15171,344)(551,4217, 7025,623)(552,43207, 1898,8075)(553,43604, 574,3)	549.411	27.9943
1827	652,5047@28,013779	1	1	1	1	172318	387892	147601	584819	192024	333770	68847	240895	35413	(653,512, 10089,649)(635,4957, 1906,5076)(636,5005, 892,445)(654,51544, 4399,3057)(655,5166, 1088,8542)(675,49554, 7089,5864)(676,4992, 3315,6873)(677,5001, 1470,465)	652.505	28.0138
1828	434,3542@28,107834	720246	1	1	1	1	396624	416115	455256	292888	1	1	1	575818	(435,36096, 36011,195)(436,35632, 14858,323)(437,35605, 3547,447)(457,344, 7444,755)(458,34857, 4341,4297)(459,35858, 1429,34)	434.354	28.1078
1829	870,5666@28,143465	1060315	42836	538498	235293	184645	248270	290575	160001	478212	957242	3054972	317445	370706	(871,5738, 19989,418)(872,5773, 10885,59)(873,58093, 3508,283)(874,5846, 893,4508)(875,5961, 488,06)(893,5539, 654,52)(894,5567, 359,71)	870.567	28.1435
1830	870,566@28,158752	1	48106	492643	238147	206780	252287	295939	169646	486090	1071395	3091137	297946	377941	(871,5738, 18790,463)(872,57733, 10184,478)(873,5809, 3268,449)(874,5844, 847,0208)(875,5794, 295,64398)(893,554, 1117,97)(894,5542, 850,25)	870.566	28.1588
1831	628,3328@28,17354	714378	190738	249141	193704	191834	236059	333067	169905	291718	129526	257370	261792	254183	(629,34064, 2673,1724)(611,32904, 1127,7128)(612,33075, 579,049)(613,3303, 336,22003)(630,3433, 1296,2177)(631,343, 758,1854)(632,3467, 622,39)(667,29645, 217,41771)(668,2984, 101,3375)(646,3668, 17081,775)(647,3688, 8170,3613)(648,3676, 4229,3228)(649,36957, 1583,5363)(650,3683, 795,845)(651,3223, 2286,1814)(652,3236, 1145,6885)(653,3248, 644,52844)	628.333	28.1735
1832	446,3411@28,271769	315800	329093	303521	312919	325286	319905	334413	313529	318954	308059	313255	327463	317241	(915,57654, 224,993)(447,34787, 12296,884)(448,3515, 3727,4873)(449,35498, 542,584)(469,33136, 3747,3374)(470,33527, 1461,5669)(471,333, 181,81306)	446.341	28.2718
1833	785,4987@28,278545	1	1	1020092	1429376	2117561	376717	1250342	954328	682300	1014865	1066568	1352783	584791	(786,5057, 14291,476)(787,5076, 9190,116)(788,5069, 5369,9253)(789,50775, 2516,6584)	785.499	28.2785
1834	916,5737@28,283556	2892443	1	1	1	484047	4369022	8071989	2329210	1	4392479	3255056	1285806	5499352	(917,58075, 119211,34)(918,5842, 64018,484)(919,58746, 20539,902)(920,5905, 4723,396)(921,5827, 1750,8821)	916.574	28.2836
1835	539,3506@28,314615	568475	158722	201934	180503	149484	266665	473436	164481	257917	159172	444617	195798	229279	(540,3578, 25127,082)(541,36005, 10466,33)(542,3592, 4613,2793)(543,3615, 1421,8834)(544,3649, 187,11)	539.351	28.3146
1836	522,324@28,31523	835200	206896	263168	245403	183567	336176	628691	201238	346558	204705	592590	249753	285492	(1067,638, 3009,3247)(1068,6399, 2439,4253)(1069,638, 1683,1624)(1070,6387, 1391,525)(523,33264, 1858,3756)(524,3346, 852,56683)(525,3346, 466,36844)(561,2884, 480,64465)(562,2937, 198,02502)(540,35785, 25440,021)(541,36005, 10601,952)(542,3592, 4667,4854)(543,3615, 1451,2734)(545,3127, 2462,5938)(546,30884, 145,3225)	522.324	28.3152
1837	629,4012@28,337076	338404	132542	93048	112921	100217	172598	320045	105655	159674	412343	430581	119300	107925	(630,40826, 18954,238)(631,4103, 9501,521)(632,4093, 5073,289)(633,41077, 2350,473)	629.401	28.3371
1838	565,4059@28,35125	1	1	1	1	257731	208412	191827	504979	207491	162381	114959	199607	1	(566,41284, 8134,5293)(567,41736, 4645,555)(568,4275, 2701,459)(569,43365, 570,385)	565.406	28.3513
1839	549,4113@28,382668	1	1	1	1	3748619	2944238	2752375	7614079	2601180	2511160	1504419	2387076	327441	(550,4183, 189139,39)(551,42163, 84162,0)(552,426, 18638,574)(553,43054, 2845,1396)	549.411	28.3827
1840	713,4588@28,448769	2121557	625066	604673	531537	615094	846971	722476	542767	912017	787740	515115	639485	473164	(714,4662, 65096,555)(715,4683, 35784,12)(716,46747, 17533,191)(717,4681, 6241,4785)(718,4682, 1995,6763)	713.459	28.4488
1841	664,4284@28,49815	240176	265061	442683	437925	244368	240297	203283	264134	255407	266361	269701	315512	288253	(665,4392, 10591,245)(647,4257, 2071,8987)(648,4294, 1023,87305)(666,4397, 4620,4214)(667,4418, 1289,1346)(668,4393, 364,54547)(682,4609, 4218,014)(683,467, 2260,9421)(684,47034, 731,98303)(687,42096, 1488,2218)(688,4191, 1030,3801)(689,4218, 420,68634)	664.428	28.4981
1842	916,5736@28,556889	2375342	1	1	1	557008	5609003	9886157	3748099	1	4779031	2629391	2130170	4811488	(917,58093, 109328,41)(918,5844, 60057,367)(919,5876, 19316,236)(920,5906, 4488,231)(921,58167, 1798,9525)(939,57263, 1894,3724)(940,5775, 1358,2399)(941,5787, 739,16003)	916.574	28.5569
1843	629,4014@28,562155	232757	133413	91608	103010	109642	166046	256783	110895	145648	423203	362490	123207	96015	(630,4083, 14586,879)(631,4103, 7274,058)(632,4096, 3987,3264)(633,41, 1810,058)(634,41113, 884,38)	629.401	28.5622
1844	741,4902@28,564001	99585	1	6279131	1	3213698	3213585	4186797	3322223	1	1	1	1234199	7040878	(742,4977, 71281,875)(743,4998, 40480,84)(744,4992, 20712,27)(745,5002, 7943,767)(746,49835, 2353,013)	741.49	28.564
1845	741,49@28,57643	99545	3832611	1	3550514	1	1	1	1	3346264	2767203	4364778	1240032	1	(742,49744, 54485,395)(743,49963, 30947,812)(744,499, 15976,33)(745,4997, 6487,5415)(746,49976, 1883,7565)	741.49	28.5764
1846	724,4636@28,59177	112896	5627750	9069409	5098690	4590565	4521354	6067889	4733550	4803654	3885034	6235434	1739175	9961633	(1473,0079, 561,36365)(1472,9177, 847,40576)(1473,918, 705,2271)(1474,9208, 430,22858)(725,4717, 16547,594)(707,4653, 1296,8455)(726,4742, 9604,843)(727,4726, 5255,2534)(763,4238, 1062,9685)(764,426, 661,6254)(765,4264, 401,11847)(742,4977, 70840,89)(743,4997, 40225,984)(744,4991, 20647,594)(745,5, 7285,9663)(746,49896, 2140,8008)(747,4524, 10034,268)(748,4551, 6204,105)(749,4548, 3268,427)(750,4…	724.464	28.5918
1847	926,2647@28,653334	4022369	1004686	766802	947923	758625	585907	634141	1	3674538	2073290	772772	892820	901529	(927,2715, 43257,55)(928,2702, 23037,553)(929,2651, 9239,866)	926.265	28.6533
1848	923,2656@28,65969	15908356	4046578	2940775	3720815	2998882	2244183	2401094	3169410	14417120	8299425	3048777	3557545	3525148	(924,27246, 95938,3)(925,2732, 83936,766)(926,2718, 76886,92)	923.266	28.6597
1849	565,4725@28,743126	1	1	1	1	155405	392580	125112	528992	160830	284535	83556	262042	1	(1153,9329, 246,94666)(1154,9286, 205,07666)(566,4828, 12780,17)(567,4857, 4705,5674)(568,4805, 7684,525)(569,4827, 2787,502)(588,4607, 6090,0)(589,4641, 2593,2898)(590,4696, 898,5262)	565.472	28.7431
1850	629,401@28,745613	192891	152985	100077	120677	138715	143375	258354	131152	119899	175820	349275	140690	106054	(630,4083, 13937,334)(631,41046, 6980,0576)(632,41016, 3614,1292)(633,41095, 1254,1075)	629.401	28.7456
1851	494,38@28,804918	1	225402	211343	177966	118330	105314	118322	116963	147890	141832	134622	144489	136618	(495,38742, 6274,563)(496,39035, 2808,2297)	494.38	28.8049
1852	559,3559@28,864754	453658	227454	292416	220383	187231	123651	205774	149221	208353	1	237496	216715	159322	(560,3631, 16687,416)(561,3654, 7549,6426)(562,3642, 3441,3906)(563,36487, 1291,5586)	559.356	28.8648
1853	599,4084@28,865501	580364	282655	361192	279202	329133	232275	335242	231006	252661	1	277249	248992	177734	(600,4157, 16528,908)(601,4183, 7439,3765)(602,4178, 3384,96)(603,4191, 1517,54)	599.408	28.8655
1854	627,4401@28,86617	327245	154949	190014	153855	144903	103629	137515	102503	109095	1	111587	122449	86774	(628,44745, 7054,166)(629,4503, 3444,0432)(630,4487, 1481,0841)(631,44885, 208,14201)	627.44	28.8662
1855	550,3558@28,866848	4586857	2198554	2852261	2156978	2727834	1797670	2947698	2047894	2061795	80307	2229832	2099840	1515241	(551,3629, 160502,77)(552,36505, 68973,016)(553,3642, 30072,564)(554,3649, 9008,764)(555,36743, 2359,4568)(556,368, 502,67572)(568,38776, 1369,2986)(569,3894, 643,71234)(570,389, 294,71338)	550.356	28.8668
1856	604,3636@28,866997	974495	309639	386140	285383	342868	232118	408540	271028	272063	1	268826	252978	174106	(605,37103, 24849,74)(606,3732, 11212,972)(607,3729, 4939,3984)(608,3753, 1538,9674)(627,35333, 380,68918)(628,3607, 219,806)	604.364	28.867
1857	536,3396@28,869003	409642	192976	248077	183761	215272	143092	229007	167224	175487	1	190958	174750	138847	(537,347, 8755,478)(519,33636, 6719,525)(520,3385, 3082,196)(521,3378, 1422,3257)(538,3493, 3784,2412)(539,34875, 1795,7792)	536.34	28.869
1858	695,4697@28,904	86567	96369	239446	203902	94591	108082	99261	95619	115161	118803	123980	122853	153100	(696,4772, 8220,809)(697,4801, 4109,881)(698,48395, 1193,4991)(699,4839, 416,37857)	695.47	28.904
1859	428,3663@29,034153	23787	27085	31792	31241	909438	1256527	831472	1689472	928177	838622	522521	1016202	307434	(429,37357, 52962,066)(430,37766, 17993,7)(431,37982, 3575,9917)(432,38342, 782,2167)	428.366	29.0342
1860	564,3718@29,116083	540562	889255	439834	569602	463939	533118	339650	697458	401706	352209	1	784625	484903	(565,37854, 3760,7068)(566,38184, 1742,4235)(567,3816, 934,8409)(582,40485, 14054,609)(583,40717, 6301,479)(584,4081, 2787,2014)(585,409, 1071,7983)(587,36115, 281,9425)	564.372	29.1161
1861	778,2261@29,257305	629092	501761	625223	1724315	438229	495063	574163	4736107	1190131	597419	632954	642471	555137	(779,23346, 75693,16)(780,2323, 35528,17)(781,22815, 8271,57)	778.226	29.2573
1862	536,3398@29,270924	623502	171310	303116	222770	284015	325935	510316	138455	344744	75360	377008	254756	225699	(1095,6693, 1070,1123)(1096,6698, 878,1892)(1097,6703, 634,39844)(1098,6716, 380,1511)(537,34686, 3178,9348)(519,33514, 463,29538)(538,34973, 1432,5907)(539,3485, 764,22546)(575,30475, 274,2125)(554,37354, 15970,165)(555,376, 7022,5215)(556,3754, 3125,4119)(557,3785, 1029,5444)(559,32916, 2504,2783)(560,3339, 1135,5969)(561,335, 596,9653)	536.34	29.2709
1863	997,2842@29,277636	1	17820618	3840077	1308461	3421080	1151358	1928696	565859	1376295	1	7831356	1290225	3080683	(998,2911, 47929,67)(999,292, 45291,63)(1000,29065, 41910,125)	997.284	29.2776
1864	567,4835@29,292166	1	1	1	1	100268	210845	1	248032	90061	131181	1	184259	1	(568,4905, 13452,339)(569,49384, 5145,877)(570,49774, 1121,0416)(590,47687, 6809,5845)(591,4792, 2932,8801)(592,48193, 867,20166)	567.484	29.2922
1865	578,3866@29,329168	358962	531111	337035	451168	566491	556404	158324	597406	155979	290680	1	1133424	547865	(579,39386, 14096,046)(580,39636, 6411,1353)(581,39575, 2961,7441)	578.387	29.3292
1866	997,2836@29,335	1	17870236	3849129	1185524	1823040	1443710	1932212	1163431	1767283	17174808	7911223	1541891	3087318	(998,2912, 62044,11)(999,292, 58546,582)(1000,2907, 54327,785)	997.284	29.335
1867	627,4396@29,335335	241063	357608	239094	298699	402037	370679	94838	407591	112843	175289	1	779837	369009	(628,447, 9603,147)(629,45044, 4690,2485)(630,4511, 2144,6365)(631,4473, 274,379)	627.44	29.3353
1868	1000,2829@29,341557	1	5999838	1	388526	634857	1	680391	391463	579781	5648956	2616718	1	1024498	(1001,29034, 35958,85)(1002,28876, 19962,545)(1003,2848, 25406,4)	1000.28	29.3416
1869	642,3486@29,361385	652191	176738	225598	196589	171831	174457	336542	133447	188118	19042	249592	276035	268006	(643,35614, 2829,5981)(625,3453, 857,7775)(626,3467, 459,6025)(644,36096, 1502,0085)(645,35834, 801,0416)(681,31354, 154,67728)(682,31744, 72,34)(660,3825, 13017,967)(661,3863, 6546,466)(662,3851, 3356,143)(663,386, 1109,5339)(665,33856, 1910,2574)(666,34, 970,3933)(667,34155, 586,7725)	642.349	29.3614
1870	727,4746@29,568539	1420367	501753	549694	478980	600514	725888	794596	393555	684541	314546	664875	592851	508511	(728,48157, 44921,023)(729,48376, 25302,113)(730,48303, 13247,429)(731,48413, 4762,6567)(732,4836, 1647,9923)	727.475	29.5685
1871	497,4022@29,66146	1106226	1442996	1410327	1231103	650524	594398	562536	555093	901459	802261	776680	738916	669175	(498,40985, 46488,36)(499,4128, 18649,604)(500,41534, 3705,874)(501,41553, 828,0175)	497.402	29.6615
1872	812,5612@29,760376	599367	1	1	1	1	1082995	1520384	721487	1	1299594	768939	341887	1071661	(813,56885, 26105,223)(814,57245, 14538,461)(815,575, 4440,048)(816,57086, 779,8313)(817,5747, 147,75)	812.561	29.7604
1873	659,3755@29,778502	461576	156015	197184	158785	153467	147456	197756	117670	194978	1	147677	159233	159146	(660,38245, 10898,897)(661,38605, 5502,388)(662,3847, 2792,9124)(663,3865, 949,6164)	659.375	29.7785
1874	727,4744@29,782694	1557131	663656	639080	537832	630697	760499	808288	527058	754182	454390	608241	676158	558056	(728,4817, 43212,195)(729,4837, 24368,123)(730,48303, 12597,405)(731,4843, 4618,2183)(732,48376, 1649,5973)	727.474	29.7827
1875	692,4376@29,78469	309801	113269	121101	98984	123277	139238	156063	102009	160605	97013	124380	132840	110096	(693,44495, 10415,096)(694,44714, 5634,2007)(695,4463, 3094,5505)(696,4488, 1223,012)	692.438	29.7847
1876	536,529@29,801079	1575301	538991	688877	1091296	530005	365476	337903	1283937	986633	511790	687531	1125311	956349	(1096,0468, 818,98157)(1097,0502, 627,9469)(1098,0526, 288,36273)(1099,0562, 100,90667)(537,53625, 25381,426)(538,53955, 9677,478)(539,54205, 2019,6069)(540,54175, 575,25665)(559,51843, 18855,178)(560,5216, 7469,804)(561,5226, 1740,9016)(562,5238, 473,48624)	536.529	29.8011
1877	648,3722@29,834694	280058	189057	135538	116707	141583	132797	267102	107105	156768	97004	253803	116281	85180	(649,3792, 8116,896)(650,3814, 4068,0608)(651,3814, 2274,5662)(652,3827, 863,12)	648.372	29.8347
1878	643,4167@29,836	266352	205169	150144	155030	199364	192665	330144	151579	180772	163113	359064	179056	160965	(644,4237, 13098,532)(645,4259, 6943,741)(646,4254, 3517,326)(647,4263, 1430,2649)(648,4253, 358,91)	643.417	29.836
1879	916,5727@29,86025	1	1	1	1	614471	898532	239658	1049629	524138	388715	120592	537058	1	(917,5807, 32482,576)(918,5845, 17631,666)(919,5879, 5857,1436)(920,5879, 1558,1737)(954,6776, 688,44714)	916.573	29.8603
1880	937,5356@29,86111	1	1	1	1	827586	1280109	359296	1559848	823205	556714	163164	745677	63119	(938,54254, 27059,9)(939,54675, 23609,285)(940,5485, 13252,805)(941,5496, 6962,5327)(942,55164, 2324,2686)(943,55035, 595,55566)	937.536	29.8611
1881	622,3955@29,90375	327409	517354	412938	330973	365548	459365	293444	766747	246113	375260	1	1307878	437995	(623,4023, 13009,809)(624,4051, 6925,4106)(625,4033, 3536,155)(626,4049, 2409,105)	622.395	29.9037
1882	536,3886@29,976925	202840	218733	239272	195434	151346	150145	149845	134180	196023	160478	164396	139566	124730	(537,39594, 6293,9575)(538,4001, 2335,4014)(539,3985, 757,22687)	536.389	29.9769
1883	648,3724@30,009	341125	203223	150024	126906	173264	167810	315467	133936	181377	111495	330702	140186	96638	(649,3793, 12301,765)(650,3812, 6225,378)(651,3806, 3584,4185)(652,3819, 1517,9917)	648.372	30.009
1884	643,4165@30,010998	398150	297829	208186	202516	282017	276269	481515	226689	265838	224497	511366	265399	230711	(644,4238, 19256,695)(645,4259, 10132,078)(646,42505, 5046,859)(647,4266, 1598,6084)	643.417	30.011
1885	622,3953@30,196308	467037	601297	533503	341712	398804	608427	361030	1095566	296329	344829	55630	1633208	547902	(623,4024, 18994,172)(624,4044, 9944,764)(625,4028, 4907,327)(626,4035, 2298,8)	622.395	30.1963
1886	690,5065@30,280846	272806	271868	275971	256613	296293	280994	242074	299896	278085	307840	332079	252130	313353	(691,51337, 10947,229)(692,5167, 4841,238)(693,5252, 1664,3877)(694,51733, 400,3209)	690.506	30.2808
1887	518,1331@30,295	1985591	1685612	1873572	1684363	1615199	1602607	1598680	1663540	1774893	1603685	1716513	1469409	1581632	(519,1401, 3761,8228)(520,1408, 1827,66)(521,1388, 1339,7053)(522,1393, 387,43002)(557,0955, 379,89)(536,1668, 67031,24)(537,1675, 33519,887)(538,16547, 23205,836)(541,1221, 1282,5154)(542,1231, 614,85913)(543,12115, 440,05157)	518.133	30.295
1888	538,1585@30,29623	209397	181398	195061	172513	173108	174570	172467	183526	180569	178102	176612	153437	164129	(539,1656, 7364,018)(540,164, 2904,566)(541,16174, 906,2675)(542,15985, 232,48557)	538.159	30.2962
1889	710,448@30,312923	4259261	8880108	4348339	3699412	3692394	4240967	4858664	6152327	3043549	5036476	2520461	5609908	3727745	(1421,9021, 823,5654)(1422,904, 945,2437)(1423,909, 789,4193)(1424,9106, 650,2517)(1443,8848, 18676,133)(1444,8868, 21476,566)(1445,887, 17083,686)(1446,8873, 10040,639)(1447,8875, 5691,901)(1448,8873, 2402,6768)(1449,8871, 1006,1833)(711,455, 11362,1)(712,45715, 6284,429)(713,4579, 3333,167)(749,41266, 2329,3774)(750,4144, 1322,0701)(751,41345, 894,7231)(728,48175, 74346,13)(729,4838, 41728,195)…	710.448	30.3129
1890	1071,3027@30,378601	1	1	1	1	1	1	1	1	3010654	1927278	2563908	15891145	5738703	(1072,31, 33993,746)(1073,3109, 35002,082)(1074,3093, 33867,18)(1075,308, 12108,94)(1076,306, 7573,31)	1071.3	30.3786
1891	741,49@30,40285	405135	716168	312973	256681	265129	376522	335698	472080	220767	371222	105216	429393	312714	(742,4973, 11262,607)(743,4994, 6626,724)(744,4991, 3464,319)(745,5004, 1392,0836)(746,5009, 456,1033)	741.49	30.4029
1892	613,4237@30,579666	800136	306210	380869	253071	342462	236097	420016	258441	303646	1	363246	249706	204646	(614,43134, 13505,723)(615,4339, 6574,9023)(616,43353, 2934,2634)(617,42914, 685,582)	613.424	30.5797
1893	564,3714@30,598309	2672910	931796	1226128	797371	1085028	718131	1279923	872085	932559	40588	1102198	671015	581868	(565,37866, 79795,66)(566,3809, 35522,137)(567,37964, 15092,173)(568,38153, 4978,434)(569,383, 1370,0469)	564.371	30.5983
1894	618,3791@30,604416	539263	204024	487121	157887	262136	220534	591386	392024	431604	1	464501	161537	228003	(619,3867, 19078,12)(620,389, 8709,71)(621,3885, 4020,8015)(622,3899, 1224,296)(641,3666, 612,9634)(642,369, 515,4)	618.379	30.6044
1895	618,3795@30,662085	518845	173327	205435	169694	273722	132577	588298	205100	228074	1	462440	305090	222984	(619,38666, 18492,639)(620,38873, 8446,954)(621,3885, 3911,36)(622,3897, 1201,3132)	618.38	30.6621
1896	564,3711@30,67923	2375464	825646	1040768	648608	956676	656845	1059336	787817	864080	40796	922777	779699	563737	(565,37854, 75057,836)(566,3809, 33368,953)(567,37946, 14179,891)	564.371	30.6792
1897	550,3544@30,809	1145328	442215	660435	534430	538177	437889	676528	412088	600174	33803	515915	403871	368721	(1123,4401, 213,22917)(551,3624, 3406,996)(533,35205, 1924,9707)(552,3648, 1574,5223)(553,36523, 782,9247)(589,31903, 205,19916)(568,388, 14288,182)(569,39044, 5763,1016)(570,38995, 2295,2192)(571,3914, 695,5359)(572,3867, 148,18)(573,3446, 1177,1709)(574,34705, 489,50534)(575,344, 275,52075)	550.354	30.809
